# Supplementary material for: stim2b Knockout Induces Hyperactivity and Susceptibility to Seizures in Zebrafish Larvae
Source: Cells. 2020 May 21;9(5):1285. doi: 10.3390/cells9051285 (PMC7291033; doi:10.3390/cells9051285)
Supplement: Supplementary file 1 [file cells-09-01285-s001.zip]

Archive with 3 entries (3 files):
- Table S1_RNAseq results.xlsx
- Video S1.mp4
- Video S2.mp4
