# Supplementary material for: stim2b Knockout Induces Hyperactivity and Susceptibility to Seizures in Zebrafish Larvae
Source: Cells. 2020 May 21;9(5):1285. doi: 10.3390/cells9051285 (PMC7291033; doi:10.3390/cells9051285)
Supplement: Supplementary file 1 [file cells-09-01285-s001.zip › Table S1_RNAseq results.xlsx]

## Sheet: Table S1_RNAseq results
gene name	transcripts	human homolog	p value	FDR	mean fold change (stim2b-/- vs WT)	SD fold change (stim2b-/- vs WT)
si:ch211-281l24.3	XM_001338864.6, XM_005157789.2, XM_009291901.1	NA	4e-05	0.01859	0.062	0.012
LOC101883367	rna5330	NA	0.01812	0.19579	0.074	0.096
zgc:194246	NM_001135986.2	NA	1e-05	0.01065	0.083	0.01
LOC103911586	XM_009304375.1	NA	1e-05	0.00866	0.101	0.001
cd28	XM_005167510.2, XM_005167511.2, XM_005167512.2	NA	4.88e-06	0.00866	0.109	0.039
ms4a17a.8	NM_001126474.1, XM_009301039.1	MS4A12	0.00556	0.11835	0.109	0.063
cyp2x9	NM_001077453.1	NA	4e-05	0.01849	0.11	0.004
slc37a4b	NM_200940.1	SLC37A4	0.00038	0.04093	0.122	0.001
bhlhe40	NM_212679.2	BHLHE40	0.16722	0.49853	0.129	0.057
zgc:171534	NM_001114895.1	ENDOD1	0.00101	0.05837	0.141	0.054
rrm2	NM_131450.2	RRM2	0.00065	0.04999	0.151	0.073
cry1a	NM_001077297.2	NA	0.17349	0.50542	0.159	0.159
pdk2b	NM_200996.1	PDK2	0.02862	0.23761	0.159	0.109
LOC101884347	rna12749	NA	0.00735	0.13219	0.161	0.054
sc:d217	XM_005161672.2	NA	9e-05	0.02492	0.164	0.011
cyp2k6	NM_200509.1, XM_009299212.1	CYP2W1	0.07789	0.36445	0.174	0.111
LOC103910867	rna15814, rna15815	NA	0.00723	0.13101	0.175	0.082
pmaip1	NM_001045474.1	NA	0.01838	0.19695	0.176	0.042
zgc:113984	NM_001025176.3	NA	0.00432	0.10446	0.18	0.058
LOC565124	XM_005168950.2, XM_009303263.1	NA	7e-05	0.02292	0.185	0.015
LOC101883440	XM_009300842.1, XM_009300843.1, XM_009300844.1	NA	0.00292	0.09133	0.19	0.062
LOC100149940	XM_001923556.4	NA	0.00034	0.03946	0.191	0.033
zgc:111983	NM_001017803.1	NA	0.00123	0.06369	0.198	0.238
LOC101885484	rna58740	NA	0.00091	0.05678	0.2	0.065
LOC101883263	XM_005164399.2, XM_005164400.2, XM_005164403.2, XM_009299115.1, XM_009299116.1	NA	0.00061	0.04903	0.203	0.055
lsm10	XM_005173733.2	LSM10	0.0028	0.08932	0.207	0.075
zgc:172053	NM_001111242.1	NA	0.07543	0.36007	0.207	0.16
LOC100334861	rna17474, rna17475, rna17476	NA	0.00082	0.05439	0.208	0.021
LOC103910856	rna15591	NA	0.0024	0.08263	0.21	0.058
pde6h	NM_200785.1	PDE6H	0.28994	0.60422	0.213	0.247
LOC101882639	rna56691	NA	7.57e-07	0.00534	0.216	0.012
LOC103911766	XM_009305517.1	NA	0.01929	0.2017	0.218	0.179
LOC100537548	XM_009292702.1, XM_009292703.1, XM_009292704.1	NA	0.00043	0.04262	0.22	0.034
ccbl2	NM_200344.1, XM_009302401.1, XM_009302402.1, XM_009302403.1, XM_009302404.1	KYAT3	0.00653	0.12635	0.228	0.136
LOC100331576	XM_002661582.4, rna13316	NA	0.00423	0.10392	0.228	0.182
LOC103909705	rna58429	NA	0.00115	0.06251	0.229	0.015
ddx43	NM_001114589.1, XM_005156722.2	DDX53	0.00186	0.07445	0.23	0.039
LOC572555	XM_009299842.1	NA	0.00107	0.05974	0.232	0.054
smyd2b	NM_001030223.1, NM_001045291.1, XM_005164423.2	NA	0.00076	0.05276	0.232	0.037
LOC103909845	XM_009297998.1	NA	0.00618	0.12314	0.233	0.099
LOC100002387	XM_003197634.3, XM_005159849.2	NA	0.00816	0.13803	0.233	0.082
cyp2p7	NM_001083049.1	CYP2J2	0.13538	0.45838	0.238	0.208
LOC101884877	XM_009299888.1, XM_009299889.1, rna8227	NA	0.00041	0.04216	0.239	0.04
per1b	NM_212439.2	PER1	0.09685	0.39797	0.24	0.225
cyp2ad6	NM_001082936.1	CYP2J2	0.18515	0.51435	0.243	0.24
zgc:162331	NM_001083859.1	SUSD3	0.00618	0.12314	0.245	0.141
per2	NM_182857.1, XM_009298834.1, XM_009298836.1, XM_009298837.1	PER2	0.19118	0.52069	0.247	0.257
si:dkey-97a13.12	XM_001923700.4	NA	0.02545	0.22645	0.25	0.159
per3	NM_131584.1	PER3	0.20157	0.52935	0.251	0.259
LOC103909841	XM_009297972.1, rna61236	NA	0.00452	0.10593	0.252	0.091
zgc:171242	NM_001111087.1	NA	0.00141	0.06637	0.252	0.065
tmprss3a	XM_009304709.1	TMPRSS3	3.59e-06	0.00866	0.254	0.017
LOC100330519	XM_002661011.3, XM_009293983.1, XM_009293984.1	NA	0.00174	0.07231	0.258	0.065
LOC101883411	XM_005161671.2, XM_009296067.1	NA	1e-05	0.01066	0.261	0.01
camk1ga	NM_199966.1, XM_009295753.1	CAMK1G	0.14337	0.46824	0.266	0.251
si:dkey-284p5.3	NM_001044842.1	NA	0.00359	0.09804	0.267	0.154
LOC103911027	rna17477	NA	0.00622	0.12377	0.269	0.11
lipca	NM_201022.1	LIPC	0.07795	0.36445	0.274	0.511
spice1	NM_001008636.1, XM_005162693.2	NA	0.00047	0.04266	0.275	0.027
slc16a8	XM_681038.3	SLC16A8	0.00364	0.09857	0.275	0.09
zgc:136614	NM_001083545.1	NA	0.01136	0.15915	0.275	0.177
cfp	NM_001160126.1, XM_005167038.2, XM_005167041.2	CFP	0.00053	0.04568	0.278	0.02
crygm2d17	NM_001099243.1, XM_009304630.1	NA	0.0269	0.23229	0.278	0.068
zgc:91968	NM_001002167.1, XM_005159349.1	NA	0.08611	0.37817	0.278	0.234
LOC103910744	rna13652	NA	0.00047	0.04266	0.28	0.006
zgc:112332	NM_001020683.1	NA	0.01872	0.19836	0.28	0.13
lgsn	NM_001031674.2	LGSN	0.1632	0.49388	0.288	0.135
crygm2d6	NM_001002138.1	CRYGD	0.08545	0.37734	0.293	0.109
si:ch211-250k18.8	XM_002664697.3, XM_005157800.2, XM_005157801.2, XM_005157802.2, XM_009291919.1, XM_009291920.1, XM_009291921.1, XM_009291922.1, XM_009291923.1, XM_009291924.1, XM_009291925.1, XM_009291926.1, XM_009291927.1, XM_009291928.1, XM_693684.6	NA	8e-05	0.02292	0.293	0.117
stk35	NM_001077616.1	STK35	0.1356	0.45838	0.296	0.243
LOC100148497	rna55317, rna55318, rna55319, rna55320, rna55321, rna55322	NA	0.00025	0.03619	0.297	0.004
cyp2x8	NM_001002187.1	NA	0.05357	0.3135	0.298	0.026
si:dkeyp-97a10.2	XM_001340518.6	NA	0.00051	0.04456	0.3	0.043
LOC101883797	rna34816, rna34817, rna34818, rna34819, rna34820	NA	0.00143	0.06637	0.301	0.053
si:ch211-125e6.5	XM_001337565.6	NA	0.09327	0.39161	0.303	0.162
slc16a9a	NM_200410.1, XM_005158678.2, XM_009292976.1	SLC16A9	0.01569	0.18334	0.308	0.17
zgc:162509	NM_001083816.1	NA	0.05144	0.30633	0.31	0.375
LOC100004545	XM_001343781.6	NA	0.00821	0.13839	0.313	0.029
LOC100535123	XM_003200526.3, XM_009293981.1	NA	0.00089	0.05657	0.313	0.039
LOC101885184	rna31036	NA	0.03687	0.26497	0.313	0.193
LOC100004427	XM_005163898.2	NA	0.02332	0.21916	0.313	0.259
guca1c	NM_194393.2	GUCA1C	0.10763	0.41631	0.314	0.278
zgc:113413	NM_001013304.1	NA	0.00316	0.09292	0.317	0.161
zgc:73075	NM_200825.2	NA	0.25684	0.57898	0.318	0.259
epcam	NM_001017593.2	EPCAM	4.4e-06	0.00866	0.321	0.01
camkk1b	NM_001130625.2, XM_005157403.2, XM_009291547.1	CAMKK1	0.10947	0.41986	0.321	0.225
ctskl	XM_009296330.1, XM_690333.4	NA	0.01414	0.17536	0.324	0.124
tyr	NM_131013.1	TYR	0.01432	0.17688	0.324	0.19
LOC101886022	rna43626, rna43627, rna43628, rna43629	NA	0.06862	0.34668	0.328	0.341
LOC103912052	rna38403	NA	0.19527	0.52331	0.33	0.313
LOC101885227	rna13267, rna13268, rna13269, rna13270	NA	0.00664	0.12732	0.331	0.114
rorcb	NM_001277094.1	NA	0.17229	0.50431	0.331	0.341
cry1b	NM_131790.4	NA	0.1199	0.43521	0.335	0.284
ctsba	NM_213336.2	CTSB	0.02213	0.21377	0.336	0.302
gabrr1	NM_001025553.1, XM_005160319.1	GABRR1	0.08785	0.38134	0.338	0.308
si:dkey-217f16.5	XM_009307571.1	NA	2e-05	0.0134	0.339	0.016
slc1a2a	NM_001190305.1, XM_005166477.2, XM_005166478.2	SLC1A2	0.2114	0.53888	0.342	0.311
si:dkeyp-4c4.1	NM_001100956.1	NA	0.01176	0.16156	0.343	0.156
LOC100535167	rna46607	NA	0.21101	0.5387	0.343	0.239
LOC798445	XM_001338854.5	NA	0.00043	0.04262	0.345	0.004
zgc:56306	NM_200315.1	NA	0.00432	0.10446	0.346	0.138
zgc:153932	NM_001083007.1, XM_009306950.1, XM_009306951.1, XM_009306952.1, XM_009306953.1, XM_009306954.1, XM_009306955.1	NA	0.01915	0.20109	0.349	0.208
slc2a1a	NM_001039808.1	SLC2A1	0.03064	0.24409	0.352	0.156
LOC101883624	rna54372	NA	0.09253	0.39037	0.354	0.109
si:ch211-81a5.8	NM_001044935.1	NA	0.04711	0.29714	0.355	0.218
slc14a2	NM_001020519.1	SLC14A1	0.0781	0.36458	0.355	0.176
im:7152348	XM_700207.5	NA	0.00204	0.07734	0.355	0.041
LOC101884664	XM_005170241.2	NA	1e-05	0.00866	0.357	0.001
LOC564958	XM_688277.3	NA	0.01565	0.18315	0.361	0.15
si:ch211-132b12.7	NM_001045055.1	NA	0.1265	0.44508	0.362	0.219
LOC101883646	rna12150, rna12151, rna12152	NA	0.35386	0.65365	0.364	0.42
LOC103910165	XM_009299004.1	NA	0.00026	0.03656	0.366	0.065
anxa4-2	NM_181764.2-2	NA	0.08704	0.38013	0.368	0.212
zgc:112242	NM_001020668.1	NA	0.02334	0.21919	0.368	0.138
LOC103909261	rna49590, rna49591	NA	0.00466	0.10771	0.371	0.119
zgc:136220	NM_001033722.1	NA	0.17264	0.5048	0.371	0.164
cbr1	NM_194406.1, XM_009293817.1	CBR1	0.02606	0.22857	0.372	0.114
crygm2d9	NM_001123318.1	NA	0.05388	0.31441	0.373	0.071
zgc:171957	NM_001110169.1	NA	0.00122	0.06369	0.373	0.005
pfkfb3	NM_213397.1, XM_005164819.2, XM_005164820.2	PFKFB3	0.01907	0.20075	0.374	0.117
LOC100535180	XM_003199760.3	NA	0.00306	0.09175	0.375	0.038
LOC101882064	rna26029	NA	0.11306	0.42486	0.376	0.576
cry3	NM_131786.2	NA	0.14441	0.46949	0.379	0.3
LOC103911630	rna29100, rna29101	NA	0.00151	0.06874	0.379	0.135
hdac10	NM_199775.1, XM_005174251.2	HDAC10	1.27e-06	0.00663	0.38	0.025
lonrf1l	NM_001277234.1	LONRF1	0.25779	0.58024	0.385	0.347
LOC100331882	XM_009295545.1, rna54051, rna54052, rna54053	NA	0.06577	0.34003	0.388	0.227
sagb	NM_001033749.1	SAG	0.10996	0.4206	0.39	0.229
irbp	NM_131451.2, XM_009306383.1, XM_009306384.1	RBP3	0.1041	0.41023	0.392	0.242
cry5	NM_131788.1, XM_005155405.2	NA	0.19523	0.52328	0.393	0.249
capn3a-2	NM_001004571.1-2	NA	0.22407	0.54838	0.393	0.069
LOC103910214	rna5833	NA	0.02986	0.24104	0.394	0.169
LOC100149817	XM_001919395.3	NA	7e-05	0.02292	0.395	0.021
LOC101882439	rna12038, rna12039	NA	0.02553	0.22689	0.397	0.152
LOC103909796	XM_009297684.1, XM_009297685.1	NA	0.04894	0.30073	0.398	0.057
crybb1	NM_173231.2	CRYBB1	0.30351	0.61577	0.398	0.236
si:ch211-173n18.3	XM_692453.4	METTL7A	0.23117	0.55369	0.399	0.281
LOC100148752	XM_005171023.2, XM_009298831.1, XM_009298835.1, XM_009298838.1	NA	0.00934	0.14847	0.401	0.168
opn1lw1	NM_131175.1, XM_005169251.2	OPN1MW	0.07853	0.36553	0.402	0.41
slc34a1a	XM_002664258.4, XM_009307646.1	SLC34A1	0.02656	0.23067	0.402	0.16
zgc:194659	rna5146	NA	0.03856	0.27069	0.403	0.157
crygm5	NM_001007058.2	CRYGD	0.16405	0.49474	0.404	0.025
bfsp2	NM_001008633.2, XM_005163493.2, XM_009298615.1	BFSP2	0.23997	0.56203	0.404	0.143
zgc:109982	NM_001020543.1	RDH8	0.00222	0.07981	0.405	0.087
si:ch211-170n20.3	XM_001343386.5, XM_009302638.1	NA	0.04937	0.30194	0.406	0.093
LOC101884055	XM_005157300.2	NA	1e-05	0.00923	0.406	0.044
ca15c	NM_001077333.1	CA4	0.09	0.38668	0.407	0.501
crygmxl2	NM_001024427.2	CRYGD	0.22113	0.54643	0.408	0.197
nme3	NM_130928.1	NME3	0.00134	0.06497	0.408	0.089
LOC564158	XM_009306058.1	NA	0.09396	0.39277	0.409	0.255
camk1gb	NM_200829.1, XM_005174131.2, XM_005174132.2	CAMK1G	0.17054	0.50246	0.409	0.239
gda	NM_001020674.1	GDA	0.25444	0.57717	0.41	0.279
crybb1l1	XM_005169625.2	NA	0.31624	0.62518	0.411	0.228
LOC101884392	XM_005165456.2, XM_009300644.1, XM_009300645.1, rna12748	NA	0.06082	0.3286	0.411	0.199
cyp2n13	NM_001007356.1	CYP2J2	0.11608	0.42919	0.411	0.231
zgc:113102	XM_009299139.1	NA	0.00017	0.02991	0.411	0.097
mlphb	NM_001079679.2, XM_005168711.2, XM_005168712.2, XM_005168713.2, XM_005168714.2	MLPH	0.04662	0.29577	0.412	0.2
cryba1b	NM_001002586.1	NA	0.2748	0.59232	0.412	0.202
si:dkey-56f14.4	NM_001201424.1, NM_001201426.1	NA	0.05784	0.32316	0.413	0.389
LOC100536083	XM_009306935.1	NA	0.08909	0.38378	0.414	0.349
LOC100330405	XM_009292653.1, XM_009292654.1	NA	0.017	0.18972	0.414	0.244
pck1	NM_214751.1	PCK1	0.13371	0.45542	0.415	0.244
si:dkey-7c18.24	NM_001082832.1	NA	0.02949	0.24016	0.417	0.002
LOC565231	NM_001128721.1, XM_005160409.2	NA	0.01035	0.15358	0.417	0.049
ptgr1	NM_001008651.1	PTGR1	0.02328	0.21906	0.418	0.16
birc7	NM_001098768.1, XM_005161982.2, rna57438	BIRC7	0.21477	0.54121	0.42	0.231
si:ch211-195b13.1	NM_001077302.2, XM_005170075.2	NA	0.11938	0.43453	0.42	0.339
pdk1	XM_678484.4, rna28581, rna28582	PDK1	0.01822	0.19609	0.421	0.284
elovl2	NM_001040362.1, XM_005162571.2	ELOVL2	0.00134	0.06497	0.422	0.007
slc14a2-2	NM_001020519.1-2	NA	0.04065	0.27793	0.423	0.115
zgc:92161	NM_001004556.1, XM_005163777.2	NA	0.28156	0.59757	0.423	0.29
gdf3	NM_130948.1, XM_005169798.2, XM_009292779.1	CERS1	0.02189	0.21266	0.424	0.071
tyrp1a	XM_009300240.1	TYRP1	0.01985	0.20388	0.424	0.262
ucp3	NM_200353.1, XM_005169176.2	NA	0.03179	0.2489	0.425	0.168
LOC101882492	rna8803	NA	0.076	0.36184	0.425	0.082
abca3b	XM_009299214.1, XM_009299215.1, XM_009299216.1	ABCA3	0.00209	0.07813	0.426	0.065
si:dkey-273o13.3	XM_009302005.1	NA	0.0595	0.32527	0.427	0.206
LOC103911855	rna246, rna247	NA	0.00501	0.11168	0.427	0.058
rorab	NM_201067.1, XM_009303216.1	NA	0.10829	0.41727	0.428	0.313
LOC103908989	rna44218	NA	0.02747	0.23373	0.428	0.19
alp3	NM_001278839.1	NA	0.02586	0.22826	0.428	0.125
LOC558201	XM_001921482.5, XM_009307128.1, XM_009307129.1, XM_009307130.1, XM_009307131.1	NA	0.00044	0.04262	0.43	0.098
cenpo	NM_001105702.1, XM_005158563.1	CENPO	0.05656	0.32016	0.43	0.216
LOC101885700	XM_005165005.2	NA	0.00431	0.10446	0.43	0.031
ciart	XM_001923066.4	NA	0.06949	0.34855	0.431	0.249
arr3a	NM_001002405.1	ARR3	0.37865	0.67101	0.434	0.356
LOC103911231	XM_009302384.1	NA	0.00861	0.14183	0.434	0.095
adcy1b-2	NM_001168350.1-2	NA	0.00276	0.08855	0.435	0.142
LOC101884999	rna43614, rna43615, rna43616, rna43617, rna43618, rna43619, rna43620, rna43621, rna43622, rna43623, rna43624	NA	0.1234	0.44037	0.435	0.56
LOC101883257	XM_005170230.2	NA	0.12011	0.43521	0.436	0.264
LOC101886133	XM_005169227.2	NA	0.06845	0.34636	0.436	0.193
hmox1a	NM_001127516.1	HMOX1	0.0059	0.12083	0.436	0.31
LOC100003133	XM_001342727.4, XM_009304523.1	NA	0.00011	0.02642	0.438	0.07
mylipb	NM_001080022.2	MYLIP	0.18711	0.51661	0.438	0.239
LOC103909776	rna60163, rna60164, rna60165, rna60166, rna60167, rna60168	NA	0.01998	0.20397	0.442	0.094
crygm2d15	NM_001002582.1	NA	0.19122	0.52069	0.442	0.168
abca4a	NM_001002206.1	ABCA4	0.06374	0.33551	0.442	0.169
acss2l	NM_001277117.1	NA	0.00079	0.05344	0.443	0
cxxc1l	NM_200599.1	NA	4.98e-06	0.00866	0.446	0.012
gbp	NM_131442.1	NA	0.00699	0.12931	0.447	0.165
clrn3	XM_001340649.3	NA	0.00235	0.08152	0.45	0.235
cryba4	NM_001018125.1, XM_009305688.1	CRYBA4	0.29126	0.60559	0.451	0.203
LOC103911225	rna60422	NA	0.02043	0.20594	0.451	0.106
LOC557975	rna35643	NA	0.08061	0.36884	0.452	0.27
pdca	NM_001291500.1, XM_009298493.1	PDC	0.07396	0.35751	0.453	0.135
si:ch211-161h7.6	XM_693309.4	NA	0.0043	0.10446	0.453	0.014
crygm2d4	NM_001089431.1	NA	0.07285	0.35454	0.454	0.069
LOC557570	XM_009305160.1	NA	0.02264	0.2156	0.454	0.215
tmem97	XM_692513.6	TMEM97	0.03674	0.26446	0.455	0.297
slc45a2	NM_001110377.1	SLC45A2	0.02561	0.22735	0.457	0.246
anxa1a	NM_181758.1, XM_009301449.1	ANXA1	0.00353	0.09754	0.458	0.008
cbln9	NM_001030139.2	NA	0.04378	0.28777	0.46	0.018
nmnat1	NM_001017629.2, XM_005162252.2, XM_005162253.2, XM_005162254.2	NMNAT1	0.17535	0.50807	0.46	0.28
rbp4l	NM_199965.1	NA	0.16162	0.49224	0.46	0.286
zgc:174288	XM_005171513.2	NA	0.02271	0.21606	0.461	0.238
ankrd9	NM_001007294.1	ANKRD9	0.12883	0.44839	0.461	0.353
LOC100535946	XM_001920233.3, XM_001920246.5, XM_009297828.1, XM_009297829.1, XM_009297830.1, XM_009297831.1, XM_009297832.1	NA	0.03513	0.25856	0.462	0.256
LOC100537702	rna46239	NA	0.01921	0.20154	0.462	0.253
ppm1na	NM_212881.1	PPM1N	0.21051	0.5384	0.463	0.298
p2rx3b	NM_198986.2, XM_009293286.1	P2RX3	0.00164	0.07055	0.463	0.148
LOC569340	XM_003200660.3, XM_009294508.1, XM_009294509.1, XM_009294510.1, XM_009294511.1	NA	0.11193	0.42312	0.465	0.277
LOC101882128	XM_005170627.2, XM_005170628.2, XM_009297618.1, XM_009297619.1, XM_009297620.1, XM_009297621.1, XM_009297622.1, XM_009297623.1, XM_009297624.1, XM_009297625.1, rna60138, rna60139, rna60144	NA	0.00685	0.12868	0.467	0.298
caskin2	XM_009306713.1, XM_009306714.1, XM_009306715.1, XM_009306716.1	NA	3e-05	0.0177	0.467	0.029
zgc:110249	NM_001020577.1	NA	0.00075	0.05216	0.467	0.107
hrasls	NM_001002590.1, XM_009306343.1, XM_009306344.1, XM_009306345.1, XM_009306346.1, XM_009306347.1	HRASLS	0.37607	0.66902	0.468	0.264
tp53i3	XM_009292802.1	NA	0.00031	0.0386	0.469	0.045
tefb	NM_001020661.1	TEF	0.07948	0.36758	0.469	0.236
gtpbp2	XM_009307049.1	NA	0.01403	0.17492	0.47	0.136
scpp5	NM_001145236.1	NA	0.04467	0.29077	0.47	0.08
LOC103911799	XM_009305777.1	NA	0.01278	0.16627	0.47	0.047
LOC794256	XM_001334156.5, XM_009305788.1, XM_009305789.1, XM_009305790.1, XM_009305791.1	NA	0.00707	0.13034	0.471	0.05
bbox1	NM_001017717.1, XM_005168903.2, XM_005168904.2, XM_005168905.2, rna24654	BBOX1	0.22435	0.54869	0.471	0.291
LOC558511	XM_699842.5	NA	0.00042	0.04262	0.472	0.009
LOC101883666	rna50066	NA	0.05187	0.30771	0.472	0.047
si:dkey-187a12.4	XM_009307399.1	NA	0.00012	0.02642	0.472	0.011
azi2-2	NM_214733.1-2	NA	0.00823	0.13843	0.472	0.114
LOC103911966	XM_009307005.1	NA	0.12442	0.44187	0.472	0.435
rorca	NM_001082819.1	NA	0.19496	0.52287	0.473	0.382
upp2	NM_200144.1	UPP2	0.20909	0.53717	0.475	0.051
ddb2	NM_001083061.1, XM_005159034.2, XM_005159035.2	DDB2	0.20111	0.52859	0.475	0.252
slc47a2	NM_001080179.1	SLC47A1	0.15597	0.48531	0.475	0.158
LOC103908986	rna44187, rna44188	NA	0.11993	0.43521	0.475	0.18
mtss1l	XM_009303416.1, XM_009303417.1, XM_009303418.1, XM_009303419.1, XM_009303420.1, XM_009303421.1, XM_009303422.1	NA	0.00594	0.1213	0.476	0.095
LOC103911960	rna36159	NA	0.04568	0.29342	0.477	0.074
adssl1	NM_214820.1	ADSSL1	0.01135	0.15915	0.478	0.066
LOC103910472	rna10130, rna10131	NA	0.00632	0.12449	0.479	0.062
cyp2k21	XM_687463.6	CYP2W1	0.12803	0.44705	0.479	0.301
LOC797371	XM_001337807.5	NA	0.36326	0.66055	0.48	0.399
sqlea	NM_001110039.1	SQLE	0.03432	0.25634	0.48	0.13
prnpa	NM_205586.1	NA	0.12104	0.43597	0.481	0.259
cabp5a	NM_200698.2, XM_005156000.2	NA	0.12694	0.44509	0.481	0.344
LOC101884729	XM_005171495.2	NA	0.00315	0.09279	0.481	0.084
dcc-4	NM_001034985.1-4	NA	0.00206	0.07786	0.481	0.097
LOC101887097	XM_005158984.2	NA	0.18915	0.51903	0.482	0.334
iqcc	NM_001145621.1, XM_005156900.2, XM_005156901.2	IQCC	0.00082	0.05441	0.482	0.011
bco2l	NM_131799.1	BCO2	0.28982	0.60422	0.482	0.246
cipca	XM_003200374.3	AC007375.2	0.02987	0.24104	0.484	0.135
si:ch211-214p13.3	XM_005167422.2, XM_009304496.1, XM_688068.5	NA	0.00289	0.09089	0.484	0.13
ido1	NM_001083854.1, XM_005167219.2, XM_009304295.1	IDO2	0.09551	0.39523	0.485	0.15
rnf150a	NM_001017554.1	RNF150	0.014	0.17473	0.485	0.04
LOC100535586	rna56857, rna56858	NA	0.23742	0.55914	0.486	0.224
si:dkey-204a24.10	XM_001344665.5, XM_009294066.1	NA	0.03918	0.2725	0.486	0.044
esrrd	XM_001921058.5, XM_009293891.1	NA	0.05134	0.30631	0.487	0.24
myhb	XM_001339170.6	MYH4	0.00978	0.15045	0.489	0.09
tctex1d2	XM_680395.6	AC069257.3	0.03408	0.25547	0.489	0.165
rnf182	NM_001045351.1	RNF182	0.28823	0.60314	0.489	0.268
c1qtnf1	NM_001017875.1	C1QTNF1	0.16755	0.49875	0.49	0.165
LOC799859	XM_001336012.4	NA	0.11778	0.4321	0.49	0.257
cyp24a1	NM_001089458.1	CYP24A1	0.12399	0.44109	0.491	0.203
caspbl	NM_001145592.1, XM_005160202.2, XM_009295582.1, XM_009295584.1, XM_009295586.1	CASP12	0.03411	0.25562	0.492	0.243
acot12	XM_003199391.3	NA	0.34556	0.64709	0.493	0.375
tyrp1b	NM_001002749.2	TYRP1	0.01354	0.17131	0.493	0.189
cyp2ad3	NM_001025554.2, XM_009301193.1, XM_009301225.1	CYP2J2	0.12617	0.44456	0.493	0.293
rtn2a	NM_001029965.2, XM_005157471.2, XM_005157472.2	RTN2	0.00808	0.13761	0.494	0.13
LOC101886676	XM_009294082.1, XM_009294083.1, XM_009294084.1, XM_009294085.1	NA	0.00084	0.05496	0.495	0.056
capn3a	NM_001004571.1	CAPN3	0.30186	0.6137	0.495	0.156
LOC103908874	XM_009291962.1	NA	0.00089	0.05657	0.495	0.035
zgc:73226	NM_205570.2	NA	0.28375	0.59981	0.496	0.391
LOC101883034	rna20624	NA	0.00535	0.11545	0.497	0.075
LOC100538208	XM_003198046.3	NA	0.03437	0.25634	0.497	0.181
tm4sf18	NM_001045022.1, XM_005161855.2	TM4SF18	0.0089	0.14486	0.497	0.018
rtn2b	NM_001029959.2, XM_005161187.1, XM_009295316.1, XM_009295317.1, XM_009295318.1	RTN2	0.00647	0.12559	0.497	0.104
nyx	NM_001077617.1, XM_005167738.2	NYX	0.27101	0.58953	0.497	0.428
zgc:162160	NM_001089393.1	NA	0.00122	0.06366	0.498	0.061
im:7150988	XM_002667777.3	NA	0.00229	0.08085	0.498	0.102
zgc:171792	NM_001102394.1	NA	0.22553	0.54982	0.498	0.142
rrbp1b	NM_199431.2, XM_005174040.1, XM_005174041.2, XM_009296392.1	RRBP1	0.18189	0.51295	0.499	0.276
zgc:195170	NM_001130638.1	NA	0.00935	0.14847	0.499	0.115
nfe2l1a	NM_212855.1, XM_009299359.1	NA	0.03084	0.2449	0.5	0.168
si:ch211-105d11.2	NM_001044994.2	NA	0.00241	0.08264	0.501	0.219
ern1	NM_001020530.1	ERN1	0.02901	0.23902	0.502	0.167
dbpa	NM_001197060.1	DBP	0.00011	0.02642	0.502	0.03
pet117	NM_001164812.1	NA	0.01977	0.20352	0.502	0.073
rhcga	NM_001089577.1	RHCG	0.29531	0.60837	0.503	0.351
si:ch211-255g12.6	rna26163	NA	0.33408	0.63755	0.503	0.19
LOC100535345	rna54636, rna54637, rna54638, rna54639	NA	0.00061	0.04903	0.503	0.024
LOC569854	XM_693265.6	NA	0.00014	0.02862	0.503	0.01
fggy	NM_213281.1	FGGY	0.00093	0.057	0.504	0.145
srbd1	XM_003199706.2	SRBD1	0.01468	0.17903	0.505	0.188
LOC100535819	XM_003198912.3	NA	0.01244	0.16448	0.505	0.285
LOC793448	XM_001331878.6	NA	0.07477	0.35884	0.505	0.304
msrb3	NM_001002094.1, XM_005164619.2, XM_005164620.2, XM_005164621.2, XM_009300117.1	MSRB3	0.15728	0.48704	0.505	0.266
LOC100000713	XM_001336831.4, XM_009295631.1, XM_009295632.1, XM_009295633.1	NA	0.00376	0.09931	0.507	0.09
krt93	NM_001040359.1	KRT26	0.0882	0.38225	0.508	0.253
trim108	NM_001045168.1, XM_009292252.1	TRIM61	0.34987	0.65044	0.509	0.273
fhl5	NM_001004112.1	FHL5	0.05728	0.32203	0.509	0.266
LOC560773	XM_684170.7	NA	0.2317	0.55379	0.51	0.303
zgc:92594-2	NM_001002723.1-2	NA	0.15223	0.48131	0.51	0.227
si:dkey-57a22.15	NM_001123311.1	CRYGD	0.24618	0.56947	0.51	0.19
zgc:158482	NM_001083019.1, XM_009293352.1	NA	5e-05	0.02057	0.51	0.021
LOC101883911	XM_009302331.1	NA	0.0009	0.05669	0.511	0.08
tmem14cb	NM_001004610.1	TMEM14C	0.00763	0.13437	0.511	0.237
LOC793599	XM_001333365.3	NA	0.1819	0.51295	0.511	0.278
si:ch211-251b21.1	NM_001144802.1	NA	0.01351	0.17125	0.512	0.035
ncaldb	NM_001003776.1, XM_005159585.2, XM_005159586.2, XM_009294100.1	NA	0.0459	0.29403	0.512	0.156
f13a1b	NM_001077154.1	F13A1	0.01919	0.20134	0.512	0.227
kcna6a	NM_001130626.1, XM_005163024.2	KCNA6	0.02034	0.20568	0.513	0.104
ccnf	NM_207048.1	CCNF	0.01987	0.20388	0.513	0.137
sult2st1	NM_198914.2, XM_005155998.2	SULT2B1	0.02814	0.23567	0.514	0.17
fut9d	NM_001077246.2	FUT9	0.01029	0.15329	0.514	0.072
cryba1l1	NM_001017738.1, XM_009291256.1	NA	0.32165	0.6285	0.515	0.183
stk35l	NM_001008627.1	STK35	0.15665	0.48614	0.515	0.334
LOC103908712	XM_009298181.1	NA	0.0179	0.19497	0.515	0.091
klf9	NM_001128729.1	KLF9	0.01667	0.18868	0.515	0.057
hmga1b	NM_001077276.1	HMGA1	0.03491	0.25822	0.516	0.153
slc13a2	NM_213452.2	SLC13A2	0.19033	0.52008	0.517	0.3
zgc:123007	NM_001037557.1	NA	0.01415	0.17536	0.517	0.272
pdk2a	XM_001332558.5	PDK2	0.02745	0.23373	0.517	0.073
bfsp1	XM_683410.7	NA	0.42805	0.70504	0.517	0.322
LOC570939	XM_694475.7	NA	0.00074	0.05209	0.518	0.004
hspb3	NM_001099452.1	HSPB3	0.00143	0.06637	0.518	0.064
ppp1r3a	XM_001341262.4	NA	0.08489	0.37601	0.518	0.016
rhot1b	NM_001082826.2, XM_005166190.2, XM_005166191.2, XM_005166192.2, XM_009302352.1, XM_009302353.1, XM_009302354.1, XM_009302355.1	RHOT1	0.01406	0.17511	0.519	0.129
cryba2a	NM_001002049.1	CRYBA2	0.23219	0.55392	0.519	0.155
LOC100001465	XM_009299848.1	NA	0.00088	0.05654	0.519	0.577
zgc:112084	NM_001017763.1	NA	0.005	0.11168	0.52	0.068
thap7	NM_001103198.1, XM_009294195.1	THAP7	0.00025	0.03646	0.52	0.006
LOC103910688	rna12930, rna12931	NA	0.14266	0.46783	0.521	0.288
LOC103909296	rna50522	NA	0.0491	0.30113	0.521	0.03
LOC103909249	XM_009294432.1	NA	0.06362	0.33515	0.521	0.093
si:dkey-242h9.3	XM_003200450.3, XM_005159152.2	NA	0.03666	0.26425	0.521	0.379
LOC100537321	XM_003200420.3	NA	0.22158	0.54677	0.521	0.345
si:ch211-120m16.6	XM_002661296.4, rna8215	NA	0.00019	0.03223	0.522	0.047
arr3b	NM_200792.1, XM_009291144.1	ARR3	0.29457	0.60788	0.522	0.336
slc1a8b	NM_001190816.1	NA	0.24231	0.56518	0.522	0.224
LOC100330007	XM_009299045.1	NA	0.02893	0.23888	0.522	0.133
lama2-3	NM_001278799.1-3	NA	0.05164	0.30703	0.522	0.093
si:dkeyp-68b7.10	XM_005171480.2, XM_005171481.2, XM_005171482.2	NA	0.02382	0.22076	0.524	0.057
hsp70.2	XM_003198110.3	NA	0.05475	0.31636	0.524	0.019
crygm2d18	NM_001002142.1	CRYGD	0.26902	0.58867	0.526	0.181
zgc:92480	NM_001003485.1	NA	0.20233	0.52989	0.526	0.642
hpx	NM_001111147.1, XM_009304720.1	HPX	0.53063	0.77032	0.527	1.757
cyp2p6	NM_200139.1	CYP2J2	0.32049	0.62744	0.527	0.383
pgs1	XM_003199632.3	PGS1	0.03428	0.25626	0.527	0.215
fam169aa	NM_001045367.1	FAM169A	0.26929	0.58868	0.529	0.147
LOC101882555	XM_005170630.2	NA	0.06289	0.33347	0.53	0.582
LOC100150046	rna1772	NA	0.38901	0.67836	0.531	0.378
mgme1	NM_001008640.1	MGME1	0.06946	0.34855	0.531	0.194
LOC101883062	XM_005174521.2, XM_005174522.2, rna34189, rna34190, rna34193, rna34195	NA	0.05873	0.32435	0.531	0.181
exoc5	NM_001113796.1	EXOC5	0.01561	0.18308	0.531	0.339
nxnl1	NM_001110760.1	NXNL1	0.00108	0.05974	0.532	0.011
zgc:136308	NM_001045247.1, XM_005168457.2, rna5559	NA	0.00965	0.14967	0.533	0.124
LOC101883180	XM_005172389.1	NA	0.23389	0.5549	0.533	0.26
h2afx	NM_201073.1	H2AFX	0.02524	0.22498	0.534	0.157
cyp2k19	NM_001079704.1	CYP2W1	0.4419	0.71554	0.534	0.506
crygn2	NM_001003428.2	CRYGN	0.2518	0.57497	0.534	0.154
LOC101882322	rna21698	NA	0.04232	0.2827	0.535	0.267
ascc1-2	NM_001017610.1-2	NA	0.02525	0.22498	0.535	0.215
ngdn	NM_198373.2	NGDN	0.00044	0.04262	0.537	0.056
aldoab	NM_213215.1	ALDOA	0.00126	0.06381	0.537	0.099
pidd1	XM_009297730.1, XM_009297731.1, XM_694585.6	PIDD1	0.00526	0.11452	0.537	0.17
si:ch211-234p6.5	XM_005162889.2	PLEKHA4	0.02315	0.21847	0.537	0.117
fkbp5	NM_213149.1, XM_005166021.2, XM_009302537.1	FKBP5	0.03867	0.27105	0.538	0.112
si:dkey-22f5.10	XM_009295578.1, XM_009295579.1, XM_009295580.1, XM_009295581.1	NA	0.34845	0.64943	0.538	0.082
per1a	NM_001030183.1, XM_005172625.2, XM_005172626.2, XM_005172627.2	PER1	1.88e-06	0.00663	0.538	0.006
LOC564739	XM_009305778.1	NA	0.01484	0.18024	0.538	0.061
LOC101884606	rna30617, rna30618, rna30619, rna30620, rna30621, rna30622, rna30623, rna30624, rna30625	NA	0.03324	0.25257	0.539	0.366
si:ch73-52p7.1	XM_002664075.3, XM_005156485.2	NA	0.09871	0.40165	0.539	0.203
zgc:194398	NM_001135142.1	NA	0.07185	0.35244	0.539	0.18
LOC100536726	XM_009296071.1, XM_009296072.1	NA	0.00426	0.10434	0.539	0.041
wdr76	NM_001198567.1, XM_009303228.1	WDR76	0.2889	0.60341	0.539	0.373
nr4a1	NM_001002173.1	NR4A1	0.11974	0.43505	0.54	0.341
mblac2	NM_001123267.1	MBLAC2	0.03183	0.24893	0.541	0.018
homer2	NM_001020634.1	NA	0.00042	0.04262	0.542	0.071
ulk2	XM_002664615.4	ULK2	0.01605	0.18579	0.543	0.182
dhcr7	NM_201330.1	DHCR7	0.07523	0.35972	0.543	0.193
zgc:162184	NM_001089383.1, XM_005158955.2	CAPN14	0.22181	0.54678	0.544	0.223
spata4	NM_001004013.1	SPATA4	0.01019	0.15256	0.544	0.15
si:ch73-39g4.3	XM_001339925.3, XM_005169715.2	NA	0.00174	0.07231	0.544	0.025
LOC103911950	XM_009306943.1	NA	0.0644	0.33742	0.545	0.04
LOC103910657	rna12534, rna12535, rna12536, rna12537, rna12538	NA	0.37057	0.66613	0.545	0.582
lctla	NM_001002735.2, XM_005168870.2, XM_005168871.2, XM_005168872.2, XM_005168873.2	LCTL	0.29903	0.6113	0.546	0.062
grn2	NM_212756.2, XM_009294363.1	NA	0.12898	0.44839	0.546	0.388
sdsl	XM_005169843.2, XM_686998.6	SDSL	0.1642	0.49477	0.547	0.175
lama2-4	NM_001278799.1-4	NA	0.05924	0.32486	0.547	0.064
synpo2la	XM_009307375.1, XM_687207.6	SYNPO2L	0.02598	0.22838	0.547	0.173
LOC101884554	XM_005156951.2, XM_009307419.1	NA	0.0103	0.15329	0.547	0.102
LOC103910347	XM_009299849.1	NA	0.0131	0.16873	0.547	0.058
ppp1r13bb	NM_001044824.2, XM_005160501.2, XM_009294640.1, XM_009294641.1, XM_009294642.1, XM_009294643.1	PPP1R13B	0.00089	0.05657	0.547	0.023
crygm2d20	NM_001082939.2	CRYGD	0.31332	0.62304	0.548	0.203
gnrh2	NM_181439.4	NA	0.15398	0.48298	0.548	0.359
LOC563546	XM_005162129.2, XM_005162130.2, XM_009296779.1, XM_686911.6	NA	0.30979	0.62088	0.548	0.315
gpr186	NM_001082915.1	NA	0.3291	0.63404	0.548	0.488
si:dkey-250l23.4	XM_685746.7	RNF180	0.24711	0.57052	0.548	0.313
zgc:153952	NM_001077729.1	NA	0.0269	0.23229	0.55	0.077
si:ch211-114l13.1	XM_005160210.2	NA	0.07681	0.36251	0.55	0.066
si:dkeyp-80c12.7	NM_001145688.1	NA	0.02164	0.21133	0.55	0.044
casq1a	NM_001003620.2	CASQ1	0.01838	0.19695	0.551	0.097
LOC103910899	XM_009300887.1	NA	0.00064	0.04969	0.551	0.127
zgc:153293	NM_001045845.1	CCDC34	0.00272	0.08791	0.551	0.178
rhcg2a	NM_001102618.1	NA	0.2226	0.547	0.551	0.077
nudt19	NM_001128786.1, XM_005169005.2	NUDT19	0.00318	0.09324	0.551	0.159
dapk2a	NM_001123064.2, XM_009303229.1, XM_009303230.1, XM_009303231.1, XM_009303232.1	DAPK2	0.00246	0.08314	0.552	0.109
si:ch211-225p5.8	NM_001111151.1	SCN1B	0.00493	0.11137	0.552	0.05
LOC100002266	XM_009292837.1	NA	0.10687	0.41525	0.552	0.276
grk7b	NM_001033090.1	GRK7	0.00083	0.05453	0.552	0.075
pcp2	XM_678907.6	NA	0.19495	0.52287	0.552	0.37
tubd1	NM_001002093.1, XM_005157418.2	TUBD1	0.00284	0.09033	0.553	0.017
urah	NM_001045452.2, XM_009293639.1	NA	0.00924	0.14836	0.553	0.067
LOC557306	XM_002663453.4	NA	0.11436	0.42632	0.554	0.302
lama2-5	NM_001278799.1-5	NA	0.04506	0.29189	0.554	0.083
glula	NM_181559.2	GLUL	0.02147	0.21037	0.554	0.185
LOC562409	XM_685797.6	NA	0.06848	0.34636	0.555	0.148
LOC572412	XM_009297605.1	NA	0.02396	0.22117	0.555	0.157
LOC100007791	XM_009300554.1	NA	0.0839	0.37484	0.555	0.37
syt13	NM_001017652.1	SYT13	0.05752	0.32214	0.556	0.307
LOC100537681	rna42013	NA	0.00692	0.12912	0.557	0.127
pebp4	XM_005170788.2	NA	0.00831	0.13915	0.557	0.133
dnase1l3l	NM_001002403.1	NA	0.32658	0.63235	0.557	0.025
fam167aa	NM_001077335.1, XM_005169805.2	FAM167A	0.00069	0.05079	0.558	0.022
kiaa0825	XM_001339137.6, XM_009301793.1, XM_009301794.1, XM_009301795.1	NA	0.00165	0.07061	0.559	0.003
fuk	XM_009297770.1	FUK	0.00211	0.07857	0.559	0.083
odam	NM_001145243.1, XM_005160059.2, XM_005160060.2	NA	0.23224	0.55393	0.559	0.329
si:ch1073-70f20.1	XM_001337585.4	NA	0.04086	0.27838	0.56	0.172
LOC101886880	XM_009306926.1, XM_009306927.1, XM_009306928.1, XM_009306929.1, XM_009306930.1	NA	0.05299	0.31159	0.56	0.407
samsn1b	NM_001006039.1, XM_005169164.2, XM_009305561.1	SAMSN1	0.09872	0.40165	0.56	0.251
pnp4b	NM_205643.1	NA	0.14611	0.47195	0.56	0.111
wu:fd11e11	XM_003199050.3	NA	0.19579	0.52401	0.56	0.283
mms22l	NM_001130601.1, XM_005158355.2, XM_005158356.2	MMS22L	0.06059	0.32806	0.561	0.31
cenpf	XM_002665215.4	CENPF	0.01659	0.18851	0.561	0.289
si:ch211-117l17.6	XM_001923553.5	NA	0.04823	0.29953	0.562	0.408
si:ch73-49p17.1	XM_009307100.1	NA	0.04721	0.29727	0.562	0.181
lama2-2	NM_001278799.1-2	NA	0.03388	0.25458	0.562	0.079
slc25a33	NM_213157.1	SLC25A33	0.10287	0.40877	0.562	0.2
tsc22d3	NM_200569.1	NA	0.11891	0.43386	0.563	0.32
LOC103910854	rna15584	NA	0.33813	0.64082	0.563	0.079
si:dkey-262k9.4	XM_009291850.1, XM_701322.5	NA	0.00071	0.05156	0.564	0.093
zgc:173619	NM_001109740.1	NA	0.00436	0.10446	0.564	0.056
LOC566993	NM_001100954.1, XM_009301659.1	NA	0.01547	0.18257	0.564	0.159
LOC101886196	XM_005168454.2	NA	0.11392	0.42604	0.564	0.335
pkmb	NM_001003488.1, XM_005163113.2	PKM	6e-05	0.02226	0.564	0.028
rln3a	NM_001037803.1	RLN3	0.34114	0.6437	0.565	0.435
casp8l1	NM_001098619.1, XM_005165822.2, XM_009302220.1	CASP8	0.00046	0.04266	0.565	0.011
zgc:194355	NM_001135971.1	NA	0.07807	0.36458	0.565	0.234
dbpb	NM_001197062.1, XM_005157897.2	DBP	0.01143	0.1595	0.565	0.098
otulina	NM_213142.1	YAE1D1	0.14422	0.46939	0.566	0.145
bhlhe41	NM_001039107.1	BHLHE41	0.0628	0.33329	0.566	0.149
zgc:113090	NM_001020712.1	NA	0.01253	0.16529	0.567	0.064
ccl34a.4	NM_001130655.1	NA	0.00693	0.12912	0.567	0.047
hsf2	NM_131867.1	HSF2	0.11062	0.4214	0.567	0.167
cuedc1b	NM_001089373.1, XM_005157691.2, XM_005157692.2, XM_009291653.1	CUEDC1	5e-05	0.02057	0.567	0.068
pmela	NM_001045330.1	PMEL	0.03238	0.25082	0.567	0.284
klf11a	NM_001044941.2, XM_005160727.2	KLF11	0.0095	0.14905	0.567	0.085
LOC101885813	rna8740, rna8741	NA	0.3188	0.62697	0.567	0.69
si:dkey-230a20.1	XM_003200052.3	NA	0.00964	0.14967	0.568	0.011
dbndd1	XM_001333467.5, XM_005163206.2, XM_009298225.1	NA	0.02024	0.20522	0.568	0.075
LOC101887156	XM_009295546.1, XM_009295547.1, XM_009295548.1, XM_009295549.1, XM_009295550.1, rna54033, rna54034, rna54035, rna54036, rna54037, rna54038, rna54039, rna54040, rna54041	NA	0.12658	0.44509	0.569	0.289
myom1b	XM_009303640.1, XM_009303641.1, XM_009303642.1, XM_009303643.1, XM_009303644.1	MYOM1	0.01147	0.15982	0.569	0.085
si:ch211-22d5.2	XM_001337512.5, XM_009295375.1	NIM1K	0.04747	0.29801	0.569	0.168
plekhb1	XM_009305575.1, XM_009305576.1	NA	0.27852	0.59515	0.569	0.324
pcdh2ab9	NM_001009596.1	PCDHA1	0.0106	0.15425	0.569	0.011
igsf21b	NM_001110473.1	IGSF21	0.24476	0.56822	0.57	0.313
LOC100329887	XM_002663355.3	NA	0.20568	0.53362	0.57	0.101
LOC101884422	XM_009291929.1	NA	0.00088	0.05647	0.57	0.065
nrn1lb	NM_001128745.1, XM_009303227.1	NRN1L	0.11989	0.43521	0.571	0.3
nab2	NM_001114482.1, XM_009305763.1	NAB2	0.00176	0.07231	0.571	0.012
hsp70	NM_131397.2	NA	0.11208	0.42321	0.572	0.007
haus3	NM_001077171.2	HAUS3	0.04769	0.2984	0.572	0.288
LOC100535194	XM_003199027.3	NA	0.33266	0.63574	0.572	0.215
LOC103911412	XM_009303406.1	NA	0.04127	0.27991	0.572	0.088
actn2	NM_001037573.1	NA	4e-05	0.0184	0.573	0.033
gabrr2a	NM_001045376.1, XM_005169840.2	GABRR2	0.27616	0.59343	0.573	0.411
LOC564054	XM_009301922.1, XM_009301923.1	NA	0.2034	0.53126	0.573	0.336
helt	NM_207065.2	HELT	0.05482	0.31661	0.573	0.175
si:ch73-389b16.1	XM_002662421.3	NA	0.18229	0.51295	0.573	0.246
zgc:173729	NM_001109730.1	SERPINB10	0.00796	0.13671	0.574	0.19
nr1d2b	NM_131065.1, XM_005159500.2	NR1D2	0.1214	0.43664	0.574	0.256
si:ch211-284a16.2	XM_003199219.2, rna29428	NA	0.08907	0.38376	0.574	0.256
dscc1	NM_001004611.1	DSCC1	0.23014	0.55316	0.575	0.393
rnf151	XM_001343883.3	RNF151	0.19249	0.52114	0.575	0.346
lrrc20	NM_001007357.1, XM_005172992.2, XM_005172993.2, XM_005172994.2, XM_005172995.2, XM_005172996.2, XM_005172997.2, XM_005172998.2	LRRC20	0.1756	0.50851	0.576	0.243
lmbr1l	NM_198874.1	LMBR1L	0.06407	0.33642	0.576	0.14
LOC103912018	rna601	NA	0.31003	0.62103	0.578	0.997
si:ch1073-158c2.1	XM_001337160.5	NA	0.00631	0.12449	0.579	0.183
si:ch211-193k19.2	NM_001083088.1, XM_005159758.2, XM_009294435.1	NA	0.01974	0.20352	0.58	0.114
fmn2a	XM_001333025.5, XM_009292978.1	CHRM3	0.05081	0.30558	0.58	0.315
si:ch211-237l4.6	NM_001033091.1	NA	0.31786	0.62645	0.58	0.362
dnase2	NM_001114738.1	DNASE2	0.00015	0.02902	0.58	0.008
LOC101883241	XM_005172390.1	NA	0.3153	0.62438	0.58	0.311
tnni2b.1	NM_001017587.1, NM_001136492.1	TNNI2	0.00299	0.09173	0.58	0.065
cacna1sa	NM_001146150.1, XM_005168275.2	CACNA1S	0.02094	0.20735	0.58	0.128
mutyh	XM_681606.5	NA	0.03828	0.27037	0.58	0.199
muc2	XM_001919477.5, XM_009303655.1, XM_009303656.1, XM_009303657.1, XM_009303658.1, XM_009303659.1, XM_009303660.1, XM_009303661.1, XM_009303662.1, XM_009303663.1, XM_009303665.1, XM_009303666.1	NA	0.0721	0.35288	0.581	0.274
etv5b	NM_131205.1, XM_005165858.2, XM_005165859.2, XM_005165860.2, XM_005165861.2	ETV5	0.07075	0.35072	0.581	0.227
zgc:163083	NM_001083559.1	NA	0.01563	0.18308	0.581	0.215
slc25a18	XM_001923772.5, XM_005174363.2, XM_009297953.1, XM_009297954.1	SLC25A18	0.02788	0.23519	0.581	0.07
rlbp1a	NM_200705.1	RLBP1	0.06322	0.33398	0.581	0.014
abcb5	XM_001922682.5	NA	0.13811	0.46109	0.581	0.19
crygm2d12	NM_001100442.1	CRYGD	0.31833	0.62661	0.581	0.133
e2f8	XM_689219.7	E2F8	0.11385	0.42604	0.582	0.338
pole2	NM_173246.1	POLE2	0.12926	0.44868	0.582	0.397
zgc:194469	NM_001136252.1, XM_009302221.1	NA	0.00141	0.06637	0.582	0.112
tyms	NM_131760.1	TYMS	0.21077	0.53849	0.582	0.401
thbs1	XM_005160762.2, XM_685303.7	NA	0.00694	0.12912	0.582	0.072
LOC101883120	XM_005161644.2	NA	0.05037	0.30484	0.583	0.158
mtrr	XM_005162620.2, XM_005162621.2, XM_684065.3	MTRR	0.00038	0.04086	0.583	0.026
si:dkeyp-67a8.2	XM_001344498.5	NA	0.00339	0.09592	0.584	0.113
cdk5r2b	NM_001003508.1	CDK5R2	0.09076	0.38765	0.584	0.278
zgc:112531	NM_001017746.2, XM_005157319.2, XM_005157320.2	NA	0.05036	0.30484	0.585	0.14
LOC101883122	XM_005172388.1	NA	0.30567	0.61783	0.585	0.294
mroh1	XM_001919561.5, XM_005158175.2, XM_005158176.2	MROH1	0.02306	0.21797	0.585	0.156
LOC101882479	XM_009300802.1	NA	0.03208	0.24955	0.585	0.36
kiaa1211l	XM_005167446.2, XM_009304477.1, XM_009304478.1	NA	0.04652	0.29553	0.586	0.21
crybb1l2	NM_001100437.1	NA	0.3991	0.68426	0.586	0.164
kiaa1549lb	XM_009293640.1, XM_009293641.1	NA	0.02987	0.24104	0.587	0.283
LOC571581	XM_695185.5, rna44819	NA	0.02396	0.22117	0.587	0.025
azi2	NM_214733.1	AZI2	0.00068	0.05079	0.587	0.103
rasef	XM_694243.6	RASEF	0.05605	0.31926	0.587	0.099
LOC103908954	XM_009292546.1, XM_009292547.1	NA	0.20216	0.52978	0.587	0.129
LOC101883339	XM_009306912.1, XM_009306913.1	NA	0.0945	0.39313	0.587	0.207
si:ch1073-138d10.2	XM_009297092.1, XM_009297093.1	NA	0.22935	0.55273	0.588	0.47
sik2b	XM_691233.7	SIK2	0.098	0.40066	0.588	0.293
slc22a2	NM_213150.1	SLC22A2	0.2328	0.55432	0.589	0.097
ttll4	XM_003199188.3, XM_005167517.2, XM_009304542.1	TTLL4	0.29982	0.61192	0.589	0.272
si:dkey-12e7.4	NM_001144042.1	NA	3e-05	0.0162	0.589	0.037
si:ch211-81a5.1	XM_003200546.3, XM_009294070.1, XM_009294071.1, XM_009294072.1	NA	0.01848	0.19731	0.589	0.045
wu:fi38e05	XM_003199440.3	NA	0.00155	0.06929	0.589	0.145
chaf1b	NM_213012.1, XM_005167689.2	CHAF1B	0.19098	0.52069	0.59	0.397
dedd1	NM_131602.1, XM_009292101.1, rna42407	DEDD2	0.04214	0.2822	0.59	0.25
samsn1a	NM_001128669.1, XM_005157729.2, XM_009291621.1, XM_009291622.1	SAMSN1	0.07819	0.36463	0.591	0.287
atp2a2a	NM_200965.1, XM_005166798.2, XM_005166799.2, XM_005166800.2	ATP2A2	0.00096	0.05758	0.591	0.045
zgc:113423	NM_001030233.1, XM_009296552.1	BEND2	0.00666	0.12732	0.591	0.046
LOC103909509	XM_009295869.1, XM_009295870.1	NA	0.00263	0.08618	0.591	0.095
si:ch73-141c7.1	NM_200789.2	NA	0.17247	0.50454	0.592	0.283
gstp2	NM_001020513.1	GSTP1	0.29827	0.61046	0.592	0.421
unc80	XM_009302289.1, XM_009302290.1, XM_009302291.1, XM_009302292.1, XM_009302293.1, XM_009302294.1, XM_009302295.1, XM_009302296.1, XM_009302297.1	UNC80	0.01884	0.19908	0.592	0.233
zgc:103681	NM_001005946.2, XM_009291560.1	NA	0.2878	0.60292	0.592	0.391
cry-dash	NM_205686.1	NA	0.04576	0.29357	0.593	0.073
LOC557223	XM_680236.5	NA	0.0112	0.15856	0.593	0.18
LOC100329944	XM_002664293.4, XM_009307675.1, XM_009307676.1	NA	0.03976	0.27461	0.593	0.1
mgst1.2	NM_001002215.2	MGST1	0.18688	0.51631	0.593	0.261
daam2	XM_001338872.6	DAAM2	0.0152	0.1816	0.593	0.098
LOC101886647	XM_005165434.2, XM_009301724.1, XM_009301725.1	NA	0.06431	0.33721	0.593	0.282
rpz3-2	NM_001111235.1, XM_005158420.2	NA	0.00546	0.11728	0.594	0.09
cthl	NM_001005400.1, XM_009302513.1	CTH	0.49045	0.74647	0.594	0.582
pcdh1g2	NM_001023578.1	NA	0.01697	0.18965	0.595	0.247
sh2d3cb	NM_201076.1, XM_005165604.2, XM_005165605.2, XM_009301942.1	SH2D3C	0.01471	0.17915	0.595	0.072
slc2a10	NM_001111163.1, XM_005172779.2	SLC2A10	0.00564	0.11915	0.595	0.096
LOC101883856	XM_009293395.1	NA	0.08113	0.36987	0.595	0.217
lama2	NM_001278799.1	LAMB3	0.0442	0.2894	0.596	0.003
slc7a10b	XM_682733.5	SLC7A10	0.14312	0.46817	0.596	0.367
ckbb	NM_173222.1	CKB	0.0554	0.31769	0.597	0.266
loxl3a	NM_001199870.1, XM_005173089.2	LOXL3	0.00929	0.14836	0.597	0.048
nid1b	rna34279	NID1	0.00244	0.08312	0.597	0.068
tmeff1a	XM_009298730.1, XM_693888.6	MSANTD3-TMEFF1	0.00207	0.07786	0.597	0.047
cfhl2	NM_001007418.1	NA	0.01643	0.18759	0.597	0.06
si:dkey-246m18.2	XM_009291903.1, XM_678858.7	NA	0.00308	0.09195	0.597	0.075
LOC101886675	rna13796, rna13797, rna13798, rna13799, rna13800	NA	0.08216	0.37156	0.598	0.109
LOC101883419	XM_005172391.2	NA	0.23131	0.55369	0.598	0.24
cyp17a1	NM_212806.3, XM_005156809.2	CYP17A1	0.00516	0.11333	0.598	0.037
LOC100534853	XM_003200107.3	NA	0.10445	0.41106	0.598	0.249
iffo1	XM_005157938.2, XM_009292205.1, XM_009292206.1	NA	0.00158	0.06966	0.599	0.026
nnt	NM_214756.1	NNT	0.00025	0.03619	0.6	0.05
zgc:63863	NM_200401.1	NA	0.00031	0.03823	0.6	0.033
si:dkey-14o18.2	XM_689853.6	NA	0.09888	0.40201	0.6	0.25
LOC100535760	XM_003199272.3	NA	0.16823	0.49901	0.6	0.235
si:ch211-236p5.2	XM_005158613.2, XM_009292835.1, XM_009292836.1	NA	0.00441	0.10487	0.6	0.068
dhrs13l1	NM_205648.1	DHRS13	0.38956	0.67883	0.601	0.48
LOC100537803	XM_009305027.1, XM_009305028.1	NA	0.00173	0.07231	0.601	0.059
si:ch73-299h12.3	XM_001922781.5	NA	0.04276	0.28432	0.602	0.177
LOC103910461	rna10104	NA	0.01165	0.16127	0.602	0.064
sh3bgr	NM_001003524.1, XM_005169682.2, XM_005169684.2, XM_005169685.2, XM_005169686.2, XM_005169687.1, XM_005169688.2, XM_005169689.2, XM_005169690.2, XM_009291451.1, XM_009291452.1, XM_009291453.1, XM_009291454.1, XM_009291455.1, XM_009291456.1, XM_009291457.1	SH3BGR	0.00191	0.07491	0.602	0.1
ppef1	NM_001114730.1, XM_009306114.1, XM_009306115.1, rna33755, rna33756, rna33757	PPEF1	0.11199	0.42312	0.602	0.07
fgf23	NM_001009564.2	FGF23	0.01023	0.15294	0.603	0.035
zgc:165423	NM_001100150.1, XM_005164113.2	TPSG1	0.18327	0.5134	0.603	0.235
sgk2b	NM_001076564.1, XM_009292340.1	NA	0.03079	0.2447	0.603	0.132
si:ch211-106h11.3	XM_683442.7	NA	0.00023	0.0345	0.604	0.04
crygm2f	NM_001110106.1	CRYGD	0.21335	0.53995	0.604	0.23
si:dkey-97l21.2	XM_005158681.2	NA	0.00763	0.13437	0.604	0.066
si:dkey-104n9.1	rna26344	NA	0.46913	0.73172	0.604	0.238
si:ch211-13f8.1	XM_005163268.2, XM_005163269.2	KIAA1614	0.26804	0.58865	0.605	0.454
sult2st3	NM_001078168.2, XM_009292626.1, XM_009292627.1	SULT2B1	0.01839	0.19695	0.605	0.096
drd3	NM_183067.1, XM_005162673.2	DRD3	0.02119	0.20876	0.605	0.153
entpd5b	XM_002665820.4	ENTPD5	6e-05	0.02251	0.606	0
scrn3	NM_199738.1, XM_009304428.1	SCRN3	0.00314	0.09277	0.606	0.076
crygm2d7	NM_001045107.1	CRYGD	0.31345	0.62311	0.607	0.15
dcdc2b	NM_001037689.1	DCDC2B	0.09757	0.39921	0.607	0.057
LOC101882156	XM_005166398.2, XM_009303185.1	NA	0.02423	0.22196	0.607	0.089
slc39a4	NM_001130777.1, XM_005173720.2	SLC39A4	0.27661	0.5936	0.607	0.314
lrrc58a	NM_001145622.1	LRRC58	0.30715	0.61867	0.607	0.253
LOC103911006	XM_009301054.1	NA	0.0022	0.07981	0.607	0.052
crygm2d5	NM_001044863.1	CRYGD	0.2927	0.60709	0.608	0.166
glt1d1	XM_005167246.2	GLT1D1	0.00504	0.11208	0.608	0.041
LOC101886451	rna16817	NA	0.02276	0.21621	0.608	0.051
c17h14orf1	XM_009293330.1	NA	0.11755	0.43179	0.608	0.373
zgc:112307	XM_009295669.1	NA	0.00365	0.09857	0.608	0.011
itga10	XM_003200156.3, XM_005157916.2, XM_009292159.1	ITGA10	0.00521	0.114	0.609	0.099
crygm2d8	NM_001002581.1	CRYGD	0.23579	0.55703	0.609	0.151
foxg1b	NM_212914.1	NA	0.16564	0.49692	0.609	0.269
si:dkey-61l1.4	XM_009301610.1	NA	0.01527	0.18176	0.609	0.037
nfil3-6	NM_001002218.1	NA	0.48018	0.74029	0.61	0.611
LOC101882717	rna28365, rna28366	NA	0.02259	0.21544	0.61	0.246
LOC100004590	XM_001343816.3	NA	0.21871	0.5442	0.61	0.301
aldocb	NM_194384.1	NA	0.04163	0.28069	0.61	0.256
foxm1	NM_201097.1, XM_005164507.2	FOXM1	0.05834	0.32408	0.611	0.097
trak2	XM_005172086.2, XM_005172087.2, XM_005172088.2, XM_005172089.2, XM_684210.7	TRAK2	0.01276	0.16613	0.611	0.201
hlfa	NM_001077334.2	NA	0.20923	0.53726	0.611	0.266
dusp4	NM_201171.1	DUSP4	0.11701	0.43083	0.611	0.363
LOC101887118	XM_009295530.1, XM_009295531.1, XM_009295532.1, XM_009295533.1, XM_009295534.1, rna54069, rna54070, rna54072	NA	0.09837	0.401	0.612	0.246
LOC100150205	XM_001922582.4, XM_009299388.1	NA	0.00015	0.02902	0.612	0.03
matn3a	NM_001004007.1, XM_005170173.2, XM_005170174.2, XM_009294911.1, XM_009294912.1	MATN3	0.05341	0.31339	0.612	0.015
hmox2b	XM_002661099.3, XM_005168472.2	HMOX2	0.00193	0.07533	0.613	0.044
LOC570524	XM_005162888.2	NA	0.1594	0.48978	0.614	0.831
ros1	XM_009292910.1, XM_009292911.1, XM_689237.7	ROS1	0.02337	0.21921	0.614	0.179
LOC103911399	rna24768	NA	0.00011	0.02642	0.614	0.061
cabp5b	NM_001020732.1	NA	0.10514	0.41212	0.615	0.286
LOC103909608	XM_009296425.1	NA	0.14914	0.47708	0.615	0.092
prlra	NM_001128677.1, XM_005161016.2, XM_005161017.2	PRLR	0.1198	0.43508	0.615	0.272
gmpr	NM_001020612.1	GMPR	0.00203	0.07734	0.615	0.099
LOC101887188	rna145	NA	0.54	0.77677	0.615	0.641
bbc3	NM_001045472.2, XM_009291674.1	NA	0.12228	0.43814	0.616	0.36
kera	NM_001025548.2, XM_005164765.2	KERA	0.14544	0.47095	0.616	0.287
kcnj13	NM_001045549.1, XM_009291899.1	KCNJ13	0.05796	0.3235	0.616	0.155
pole	NM_001128523.1	POLE	0.18059	0.51295	0.616	0.372
LOC103911068	rna18497, rna18498	NA	0.02406	0.22148	0.616	0.079
slc25a43	NM_001004497.2	SLC25A43	0.02094	0.20735	0.617	0.079
LOC100331072	XM_002661859.4	NA	0.08237	0.37183	0.617	0.321
LOC101883088	rna42721, rna42722	NA	0.71483	0.87496	0.617	1.402
slc38a9	NM_001079999.1	SLC38A9	0.00644	0.12515	0.617	0.208
ctso	XM_690625.6	CTSO	0.00016	0.02927	0.618	0.106
si:ch73-111m19.2	XM_005169486.2, XM_009306947.1, XM_009306948.1	NA	0.34182	0.64431	0.618	0.074
LOC103908684	XM_009297646.1	NA	0.06034	0.32724	0.619	0.212
LOC100001832	XM_003198708.3	NA	0.00217	0.07932	0.619	0.042
klhl38b	XM_686705.5	KLHL38	0.05304	0.31172	0.619	0.172
elp4	NM_001017638.1, XM_009302967.1	ELP4	0.00433	0.10446	0.619	0.058
zgc:136804	NM_001039997.1	NA	0.00397	0.10156	0.62	0.082
LOC792628	XM_001332159.4	NA	0.17155	0.50347	0.62	0.017
LOC564496	XM_687829.4	NA	0.00164	0.07055	0.62	0.09
LOC100331665	XM_009307622.1	NA	0.1758	0.50867	0.62	0.343
unc93b1	NM_001288816.1, XM_009293277.1	UNC93B1	0.02971	0.24085	0.62	0.112
crygm2d1	NM_001020681.2	NA	0.29525	0.60837	0.62	0.119
fitm1	NM_001013325.2	FITM1	0.03693	0.26525	0.62	0.245
bcl2l13	NM_001044891.2, XM_005159108.2	BCL2L13	0.09451	0.39313	0.621	0.197
krcp	NM_001012366.1, XM_005172254.2	NA	0.16195	0.49253	0.621	0.36
desi1a	NM_200700.1	DESI1	0.12044	0.4355	0.621	0.194
crygm2d13	NM_001002408.1, XM_009304606.1	NA	0.36306	0.66046	0.621	0.172
camk2a-2	NM_001017741.2-2	NA	0.06737	0.34336	0.621	0.169
sgcg	NM_001003748.1, XM_009291491.1	SGCG	0.0006	0.04903	0.622	0.098
hook2	NM_201111.1	HOOK2	0.012	0.16232	0.622	0.073
LOC100007686	XM_003198028.2	NA	0.1101	0.42065	0.622	0.071
oaz2b	NM_001080090.1	OAZ2	0.13619	0.45844	0.622	0.077
ftr02	XM_003197921.3, rna4375	TRIM47	0.00018	0.03183	0.622	0.02
arhgef18a	NM_214818.1, XM_005171284.2, XM_009298637.1	AC008878.3	0.00394	0.10146	0.623	0.071
mfge8b	NM_001080990.1, XM_005163016.2	MFGE8	0.00749	0.1336	0.623	0.024
irs2	XM_695654.7	NA	0.01286	0.16701	0.623	0.207
atg9b	NM_001080705.1	ATG9B	0.01358	0.17169	0.623	0.08
hspb6	NM_001100958.1	HSPB6	0.25163	0.57497	0.623	0.009
slc12a7b	XM_005162910.2, XM_005162911.2, XM_005162913.2, XM_005162914.2, XM_005162915.2, XM_690968.7	SLC12A7	0.05819	0.32396	0.623	0.277
LOC100538072	XM_009298922.1	NA	0.40917	0.69242	0.624	0.227
sdhaf2	NM_001082864.1	AP003108.2	0.02648	0.2303	0.624	0.034
LOC101882585	XM_005156007.2, XM_009306407.1, XM_009306408.1, XM_009306409.1	NA	0.0105	0.15422	0.624	0.091
csk	XM_005162959.2, XM_009297700.1	CSK	0.00373	0.0989	0.625	0.137
LOC101883693	rna58892	NA	0.16586	0.49728	0.625	0.248
slc7a1	XM_005155277.2, XM_678531.5, rna31511	SLC7A1	0.31514	0.62436	0.625	0.306
arl15a	NM_001100033.1, XM_005165351.2	ARL15	0.06131	0.32969	0.625	0.019
eno1a	NM_212722.1, XM_005162152.2	ENO1	0.02797	0.2354	0.625	0.228
LOC559131	XM_005155709.2	NA	0.23894	0.56111	0.625	0.286
shank2	XM_009293906.1, XM_009293907.1, XM_696119.8	SHANK2	0.30173	0.61364	0.625	0.364
cacng6b	XM_001342797.4	CACNG6	0.04548	0.29293	0.625	0.051
LOC100331557	XM_002667536.4	NA	0.00764	0.13437	0.626	0.111
pgam2	NM_201024.1	PGAM2	0.00064	0.04969	0.626	0.011
LOC100329813	XM_002666733.4	NA	0.00287	0.09078	0.626	0.118
LOC101882119	XM_005157939.2, XM_009292207.1	NA	0.14255	0.46774	0.627	0.215
cby1	NM_001003838.1	CBY3	0.00027	0.03682	0.627	0.012
igfn1.1	NM_001014317.2, XM_005168766.2, XM_009302651.1, XM_009302652.1	IGFN1	0.00947	0.14905	0.627	0.146
arhgap9	XM_002662567.4, XM_005172127.2, XM_005172128.2	NA	0.08441	0.37529	0.627	0.306
LOC100330440	XM_009306987.1	NA	0.26932	0.58868	0.628	0.08
gja3	NM_207642.1, XM_005167541.2, XM_005167542.2, XM_009304602.1	GJA3	0.30273	0.61458	0.628	0.154
LOC100334297	XM_005169433.2, XM_005169434.2, XM_005169435.2	NA	0.09689	0.39803	0.629	0.223
fbp2	NM_001004008.1, XM_005165300.2	FBP2	0.11622	0.42919	0.629	0.28
myom2	XM_003201578.3	NA	0.00069	0.05079	0.629	0.128
si:dkey-19f23.1	XM_009295495.1, XM_009295496.1	NA	0.08429	0.37516	0.63	0.132
bgna	NM_001002227.1	BGN	0.00893	0.14486	0.63	0.038
LOC100537708	rna25901	NA	0.00012	0.02706	0.63	0.048
chia.2	NM_213249.1	OVGP1	0.37574	0.66887	0.63	0.372
unc119.2	XM_009299573.1	NA	0.23259	0.55421	0.63	0.293
LOC101884204	rna38225	NA	0.00536	0.11545	0.63	0.034
aqp4	NM_001003749.2, XM_009294620.1	AQP4	0.03422	0.25611	0.63	0.011
camkk1a	NM_001014339.2, XM_005171848.2, XM_005171850.2	CAMKK1	0.0073	0.13171	0.63	0.023
rom1a	NM_200794.3	ROM1	0.00999	0.15159	0.63	0.078
LOC100538267	XM_003198888.3	NA	0.09411	0.39296	0.631	0.16
si:ch211-217a12.1	XM_001919861.4, XM_005156111.2	NA	0.20962	0.53766	0.631	0.336
hfe2	NM_001045281.1	HFE2	0.0093	0.14836	0.631	0.138
LOC103908764	rna859	NA	0.03718	0.26626	0.631	0.045
si:ch211-240l14.1	NM_001044886.1	NA	0.01555	0.18296	0.631	0.036
plxnd1	NM_205697.2	NA	8e-05	0.02292	0.631	0.016
LOC101886381	rna26757	NA	0.06124	0.32956	0.631	0.265
hivep3a	XM_005159548.2, XM_005159549.2, XM_009294139.1, XM_009294140.1, XM_009294141.1	HIVEP3	0.10545	0.41304	0.632	0.216
ttna	XM_009304923.1, XM_009304924.1, XM_009304925.1, XM_009304926.1, XM_009304927.1, XM_009304928.1, XM_009304929.1, XM_009304930.1, XM_009304931.1, XM_009304932.1, XM_009304933.1, XM_009304934.1, XM_009304935.1, XM_009304936.1, XM_009304937.1, XM_009304938.1, XM_009304939.1, XM_009304940.1, XM_009304941.1, XM_009304942.1, XM_009304943.1, XM_009304944.1, XM_009304945.1, XM_009304946.1	NA	0.00703	0.1299	0.632	0.045
si:ch211-153a8.4	XM_009296683.1	HAUS8	0.23065	0.55337	0.632	0.288
si:dkey-8e10.3	XM_001341714.3	NA	0.01911	0.20105	0.632	0.037
chaf1a	NM_001045013.2	CHAF1A	0.15847	0.48842	0.632	0.356
synpr-2	XM_005155844.2, XM_681491.6	NA	0.15185	0.48096	0.632	0.228
ttnb	XM_009304916.1, XM_009304917.1, XM_009304918.1, XM_009304920.1, XM_009304921.1, XM_009304922.1	NA	0.01002	0.15159	0.632	0.003
frmpd4	XM_009305013.1	NA	0.02669	0.23136	0.632	0.198
qdpra	NM_001110469.1	NA	0.01225	0.16339	0.633	0.068
LOC103910265	XM_009299527.1	NA	0.00017	0.03033	0.633	0.015
igfbp1b	NM_001098257.2	IGFBP1	0.08751	0.38112	0.633	0.174
rhobtb1	XM_003199567.3, XM_009300700.1	RHOBTB1	0.12927	0.44868	0.633	0.256
acoxl	XM_009307589.1, XM_009307590.1, XM_692467.5	ACOXL	0.11139	0.42259	0.633	0.004
si:dkey-238o14.9	XM_005168054.2	NA	0.01976	0.20352	0.633	0.009
gpr155b	XM_009302203.1, XM_009302204.1, XM_009302205.1	GPR155	0.01622	0.18665	0.634	0.025
anxa6	NM_001002038.1	ANXA6	0.00949	0.14905	0.634	0.095
opn4xb	NM_001258223.1	NA	0.33728	0.64075	0.634	0.376
clcn1a	NM_001082910.1, XM_009294060.1	CLCN1	0.04541	0.29282	0.634	0.222
rad18	NM_200137.1, XM_009302541.1, XM_009302542.1	RAD18	0.05597	0.31903	0.635	0.178
dnaja	XM_002666751.4	NA	0.26463	0.58595	0.636	0.328
LOC571393	XM_009292952.1, XM_009292953.1, XM_694976.4	NA	0.00603	0.12165	0.636	0.043
LOC101886894	XM_005172181.1	NA	0.11823	0.43274	0.636	0.213
c12h10orf90	XM_009306908.1, XM_009306909.1, XM_009306910.1	NA	0.01713	0.1903	0.636	0.068
LOC566430	XM_009306442.1	NA	0.13884	0.46255	0.637	0.035
deptor	NM_001077320.1, XM_005173523.2, XM_005173524.2	DEPTOR	0.13798	0.46087	0.637	0.112
zgc:153361	NM_001077164.1	NA	0.00016	0.02991	0.637	0.065
zgc:193593	NM_001128717.1	NA	0.13718	0.4595	0.637	0.028
pbld2	NM_001017897.1	PBLD	0.00237	0.08185	0.637	0.123
pik3r3a	NM_001291329.1, NM_213038.2	NA	0.01273	0.16613	0.637	0.009
si:ch211-214j24.14	XM_700170.6	NA	0.00145	0.06688	0.637	0.123
hspb11	NM_001099427.1	NA	0.00072	0.05158	0.638	0.03
fbxl15	NM_212942.1	FBXL15	0.06661	0.34164	0.638	0.196
LOC101885161	XM_005161499.2	NA	0.01642	0.18759	0.638	0.068
si:ch211-166a6.5	XM_005172456.1	NA	0.02472	0.22383	0.638	0.063
otop1	NM_198803.1	NA	0.01004	0.15159	0.639	0.044
plekhd1	XM_003200384.3	PLEKHD1	0.15769	0.48723	0.639	0.26
tmx3	NM_001020557.1	TMX3	0.1614	0.49178	0.64	0.291
LOC100331307	XM_003200170.3, rna42700, rna42701, rna42702	NA	0.13643	0.45875	0.64	0.434
zgc:162999	NM_001089552.1	NA	0.33691	0.64029	0.64	0.216
LOC100005846	XM_001338913.5, XM_002664890.3, XM_005158149.2	NA	0.01505	0.18119	0.64	0.042
tk1	NM_199832.1, XM_009306323.1	TK1	0.12306	0.43982	0.64	0.314
cyp51	NM_001001730.2, XM_009293919.1	CYP51A1	0.02503	0.22475	0.64	0.042
numb	NM_001040406.1, XM_005169895.2, XM_005169896.2, XM_005169897.2, rna46271	NA	0.00033	0.03934	0.64	0.049
wdhd1	NM_001002726.2, XM_009292886.1	WDHD1	0.24652	0.56973	0.64	0.44
LOC103910311	rna7648	NA	0.40777	0.69072	0.641	0.341
muc5ac	XM_009297795.1, XM_009297796.1, XM_009297797.1, XM_009297798.1	NA	0.07006	0.3495	0.641	0.229
mcmdc2-2	rna59608, rna59609, rna59610, rna59611	NA	0.06963	0.34855	0.641	0.404
si:dkey-21o22.2	XM_009300327.1, rna9613	NA	0.02565	0.22745	0.641	0.01
rab34b	XM_001346037.6, XM_009295489.1	NA	0.00377	0.09935	0.641	0.049
LOC100149425	XM_009305244.1, XM_009305246.1	NA	0.16237	0.49283	0.641	0.289
htatip2	NM_131681.1	HTATIP2	0.00397	0.10156	0.641	0.059
neto2b	XM_003200425.3, XM_005159005.2	NETO2	0.30275	0.61458	0.642	0.426
tgm2a	NM_001004647.2	TGM2	0.12567	0.44357	0.642	0.329
LOC100536426	XM_003200082.3	NA	0.50104	0.75204	0.642	0.375
irx5b	NM_001001405.1	NA	0.00314	0.09277	0.643	0.144
LOC100005908	XM_001344786.3	NA	0.26606	0.58699	0.643	0.953
unga	NM_200974.1	UNG	0.07761	0.36385	0.643	0.304
glra3	NM_152965.1	NA	0.20518	0.53317	0.643	0.251
slc29a2	NM_001012501.2	SLC29A2	0.13041	0.45005	0.643	0.346
LOC100534815	XM_003198118.3	NA	0.00967	0.14977	0.643	0.079
LOC799681	XM_009301723.1, rna19449, rna19450, rna19451	NA	0.15784	0.48734	0.643	0.304
znf512	XM_005160842.2, XM_005160843.2, XM_005160844.2, XM_009294899.1, XM_009294900.1	ZNF512	0.10397	0.41007	0.643	0.07
rnf144aa	NM_001045209.2, XM_005158736.2	RNF144A	0.00443	0.10513	0.644	0.11
LOC103911264	rna22521	NA	0.16413	0.49477	0.644	0.275
LOC100334925	XM_009292700.1, XM_009292701.1	NA	0.00456	0.10629	0.644	0.142
aldoaa	NM_194377.2, XM_005164116.2	ALDOA	0.04147	0.28043	0.645	0.04
zgc:193682	NM_001135978.1	NA	0.18005	0.51295	0.645	0.488
celsr1b	XM_001920737.4	CELSR1	0.00077	0.05276	0.645	0.007
fam46ba	NM_001077806.1	FAM46B	0.12568	0.44357	0.646	0.246
LOC101884815	XM_005163606.2	NA	0.10092	0.40548	0.646	0.248
ostn	XM_009291837.1	OSTN	0.06118	0.32951	0.646	0.015
zgc:112285	NM_001025514.1	NA	0.44554	0.71821	0.646	0.101
srfbp1	NM_213048.3	SRFBP1	0.01697	0.18965	0.646	0.132
pdxka	NM_001126449.1, XM_009304645.1, XM_009304646.1, XM_009304647.1	PDXK	0.04613	0.29489	0.647	0.206
LOC100329706	XM_009293897.1	NA	0.18172	0.51295	0.647	0.323
nt5c3a	NM_199560.1	NT5C3A	0.00091	0.05675	0.647	0.113
LOC799225	XM_009306530.1, XM_009306535.1	NA	0.24459	0.56822	0.647	0.469
zgc:195062	NM_001130785.1	NA	0.07271	0.35452	0.648	0.139
actr6	NM_199696.1	ACTR6	0.00049	0.04295	0.649	0.012
LOC569505	XM_692899.6	NA	0.0974	0.39896	0.649	0.348
LOC571902	XM_695543.7	NA	9e-05	0.02492	0.649	0.008
ttll1	NM_201019.1	TTLL1	0.02744	0.23373	0.649	0.117
col27a1a	NM_001163294.1	COL27A1	0.02449	0.22281	0.649	0.096
ticrr	NM_001003887.1	NA	0.01291	0.16727	0.65	0.061
fam78bb	NM_001123313.1	FAM78B	0.05127	0.30631	0.651	0.168
zgc:92658	NM_001002426.2	NA	0.16332	0.49415	0.651	0.302
khk	NM_001002636.1, XM_005158639.2, XM_009292862.1	KHK	0.01006	0.15159	0.651	0.2
LOC101886747	XM_009300591.1	NA	0.35769	0.65682	0.651	0.312
cilp2	XM_680899.4	CILP2	0.0225	0.2152	0.651	0.084
eva1bb	NM_001114461.1	NA	0.00167	0.07113	0.651	0.007
arhgap31	XM_005165631.2, XM_009301997.1	ARHGAP31	0.00425	0.10417	0.651	0.037
zgc:92242	NM_001002626.1	NA	0.01264	0.16605	0.652	0.006
keap1a	NM_182864.2	NA	0.17362	0.50561	0.652	0.137
tefa	NM_131400.1, XM_005156135.2, XM_005156136.1	TEF	0.32912	0.63404	0.652	0.244
rgs16	NM_001017846.1	RGS16	0.03142	0.24738	0.652	0.212
nup54	NM_001001948.1	NUP54	0.00043	0.04262	0.652	0.002
LOC103908839	XM_009291748.1	NA	0.01529	0.18176	0.653	0.044
scinla	NM_178131.3	NA	0.17134	0.50329	0.653	0.261
gnl2	NM_213224.1	GNL2	0.00012	0.0268	0.653	0.05
a2ml1	XM_009291585.1, XM_009291586.1	NA	0.00074	0.05209	0.654	0.003
trim63	NM_001002133.1	NA	0.16082	0.49123	0.654	0.319
paqr5b	NM_001003573.2, XM_009303205.1	PAQR5	0.06588	0.34011	0.654	0.107
rbp7b	NM_001128750.1	RBP7	0.05938	0.32527	0.654	0.331
gins1	NM_001006081.1	GINS1	0.21772	0.5434	0.654	0.308
brd2b	NM_001110524.1	BRD2	0.00207	0.07786	0.654	0.038
LOC405768	NM_212842.1, XM_005165708.2	NA	0.13499	0.45792	0.655	0.193
zgc:153981	NM_001077609.1	NA	0.0312	0.24627	0.656	0.073
LOC100332017	XM_002667822.4	NA	0.01253	0.16529	0.656	0.148
tmem240	XM_003200912.3	NA	0.08693	0.3799	0.656	0.118
LOC103911814	rna33125, rna33126, rna33127	NA	0.29646	0.60948	0.656	0.453
LOC100332446	XM_002667328.4	NA	0.06773	0.34432	0.656	0.299
neb	XM_009304675.1, XM_009304676.1, XM_009304677.1	NEB	0.00117	0.06258	0.656	0.097
bco1	NM_131798.2, XM_005170770.2	BCO1	0.25015	0.57293	0.656	0.23
LOC103908971	rna43833	NA	0.01134	0.15915	0.656	0.1
c19h1orf216	XM_009301292.1	NA	0.06316	0.33395	0.656	0.304
LOC100007493	XM_009294267.1, XM_009294268.1	NA	0.00403	0.10216	0.657	0.028
si:ch1073-147h9.1	XM_009294461.1, XM_009294463.1, XM_009294466.1, XM_009294468.1	APLF	0.00216	0.07921	0.657	0.118
wbscr16	NM_001082803.1	NA	9e-05	0.02492	0.657	0.042
obfc1	NM_200389.1	NA	0.01849	0.19737	0.657	0.007
lrrc16b	XM_003197917.3, XM_005171346.2, XM_009298713.1, XM_009298714.1	CARMIL3	0.03423	0.25611	0.657	0.135
col2a1a	NM_131292.1, XM_005166863.2	COL2A1	0.02111	0.20842	0.657	0.192
otx5	NM_181331.3	NA	0.01439	0.17706	0.657	0.075
glb1l	NM_001122856.1	GLB1L	0.0013	0.06415	0.657	0.047
im:7148385	XM_009296417.1	NA	0.26488	0.58605	0.658	0.108
azi2-3	NM_214733.1-3	NA	0.02799	0.23543	0.658	0.127
ndufa4	NM_213025.1	NDUFA4	0.01651	0.18815	0.658	0.082
nox1	NM_001102387.1, XM_009291119.1	NOX1	0.05847	0.32408	0.659	0.122
nudt13	NM_001044816.1, XM_009306499.1, XM_009306500.1	NUDT13	0.0031	0.09215	0.659	0.028
LOC103908799	rna40360	NA	0.21065	0.53849	0.659	0.318
LOC103910785	rna14537	NA	0.21065	0.53849	0.659	0.318
si:ch211-68a17.7	NM_001135573.1	C12orf73	0.05884	0.32442	0.659	0.171
LOC101885342	XM_005170803.2, XM_005170804.2, rna43607, rna43608	NA	0.13569	0.45838	0.659	0.336
cycsb	NM_001002068.1	NA	0.05527	0.31769	0.659	0.151
LOC100333916	XM_009299294.1	NA	0.00028	0.03734	0.659	0.006
nr1d1	NM_205729.1	NR1D1	0.19169	0.5207	0.659	0.149
tob1a	NM_198363.1	TOB1	0.13341	0.45489	0.659	0.298
cerkl	NM_001089474.1, XM_009304948.1	CERKL	0.00293	0.09155	0.66	0.073
sspn	NM_001037580.1	SSPN	0.02509	0.22475	0.66	0.058
LOC100535324	XM_009304537.1, XM_009304538.1, XM_009304539.1, XM_009304540.1, rna28902, rna28903, rna28904	NA	0.27887	0.59521	0.66	0.429
mpg	NM_001082850.1, XM_009299799.1	MPG	0.00527	0.11452	0.661	0.051
zyg11	NM_001040332.2	ZYG11A	0.00301	0.09173	0.661	0.008
LOC103910189	XM_009299058.1, XM_009299059.1, XM_009299060.1	NA	0.07136	0.35174	0.661	0.241
pola1	XM_001922019.4	POLA1	0.24374	0.56716	0.661	0.387
klc3	NM_001077178.2, XM_005157588.2, XM_009291665.1, XM_009291666.1	NA	0.15017	0.47865	0.662	0.216
LOC569958	XM_693379.4	NA	0.18471	0.51433	0.662	0.278
nr1d2a	NM_001130592.1	NA	0.04576	0.29357	0.662	0.005
si:ch1073-342h5.2	XM_002667302.3, XM_009302098.1, XM_009302099.1, XM_009302100.1, XM_009302101.1	LRRC41	0.00196	0.07584	0.662	0.104
xrcc1	NM_001003988.1	L34079.1	0.00873	0.14316	0.663	0.104
spp1	NM_001002308.1	NA	0.12124	0.43634	0.663	0.079
LOC565541	XM_009296937.1, XM_688820.7	NA	0.05772	0.32289	0.663	0.38
cart2	NM_001017570.1	NA	0.02715	0.23346	0.663	0.149
cdc6	NM_001127333.1	CDC6	0.15505	0.48436	0.663	0.327
actn3b	NM_205544.1	ACTN3	0.00507	0.11232	0.663	0.091
stxbp5a	NM_001099981.2, XM_009294727.1, XM_009294728.1, XM_009294729.1, XM_009294730.1	STXBP5	0.05576	0.31847	0.663	0.244
ncana	XM_002660981.4	NA	0.08117	0.36997	0.663	0.193
akap12a	XM_005158609.2	AKAP12	0.18119	0.51295	0.663	0.24
samd10b	XM_001922974.3	SAMD10	0.01729	0.19113	0.663	0.035
ppapdc2	NM_001020662.1, XM_005160417.2	NA	0.00961	0.14956	0.664	0.079
znf532	XM_005161072.2, XM_005161073.2, XM_005161075.2, XM_005161076.2, XM_009295223.1, XM_009295224.1, XM_009295225.1	ZNF532	0.00366	0.09857	0.664	0.05
chordc1a	NM_001025175.1	CHORDC1	0.0343	0.25627	0.664	0.065
LOC795570	XM_003200821.3, XM_009295174.1	NA	0.11434	0.42632	0.664	0.253
elnb	NM_001048064.1	NA	0.04737	0.29779	0.664	0.1
mcl1b	NM_194394.2	MCL1	0.01054	0.15425	0.664	0.107
zgc:152791	NM_001007133.3, NM_001291934.1	IFI27	0.23714	0.5587	0.665	0.315
armc9	XM_009296519.1	ARMC9	0.00756	0.13422	0.665	0.11
LOC553495	NM_001083820.1, XM_005161021.2, XM_009295206.1, XM_009295207.1, XM_009295208.1	NA	0.00116	0.06258	0.665	0.036
kat7a	NM_001076584.1	KAT7	0.01371	0.17271	0.665	0.04
uhrf1	NM_213077.1	UHRF1	0.19861	0.52602	0.665	0.315
myoz2a	NM_200899.1, XM_009303627.1, XM_009303628.1	MYOZ2	0.1506	0.47924	0.665	0.219
sostdc1b	NM_001082845.1	NA	0.00275	0.08846	0.666	0.043
si:dkey-21a6.6	XM_685413.6	NA	0.05907	0.32478	0.666	0.197
LOC101884120	XM_005170768.2	NA	0.08186	0.37103	0.666	0.112
slc2a11l	NM_001080016.1	NA	0.34079	0.64362	0.666	0.02
capn12	NM_001083063.2, XM_005173670.2	CAPN12	0.03258	0.25102	0.666	0.049
zgc:123068	NM_001007132.1	NA	0.15903	0.48937	0.666	0.102
LOC103909357	rna52127	NA	0.20585	0.53384	0.666	0.043
slmo2	NM_199734.1	NA	0.14893	0.47672	0.666	0.2
LOC794624	XM_001334594.6, XM_005158301.2, XM_009292549.1, XM_009292550.1	NA	0.092	0.38935	0.667	0.081
zgc:110216	NM_001013477.1	NA	0.11385	0.42604	0.667	0.237
malrd1	NM_001287549.1	MALRD1	0.27666	0.5936	0.667	0.253
LOC100151586	XM_001923680.5, XM_005173529.2	NA	0.02464	0.22358	0.667	0.072
LOC103909269	rna49705	NA	0.26028	0.58227	0.667	0.021
si:dkey-22i16.3	NM_001145556.1	NA	0.0194	0.2022	0.667	0.197
itpkcb	XM_002665389.4	ITPKC	0.03004	0.24156	0.668	0.087
LOC100333633	XM_009294471.1	NA	0.01198	0.16232	0.668	0.156
rasgef1ba	NM_199829.1, XM_005165278.2, XM_005165279.2, XM_005165280.2	RASGEF1B	0.00407	0.10254	0.668	0.159
si:ch211-214p16.3	XM_684046.7	PLB1	0.34113	0.6437	0.668	0.156
pkma	NM_199333.1, XM_009293364.1	PKM	0.09449	0.39313	0.668	0.235
zgc:123295	NM_001037562.1	TPSG1	0.03826	0.27037	0.668	0.217
nr4a3	NM_001172629.1, XM_009292332.1, XM_009292333.1, XM_009292334.1	NR4A3	0.03008	0.24163	0.668	0.197
LOC793710	XM_001333480.5, XM_005169025.2	NA	0.00058	0.04849	0.668	0.057
kcnab1a	NM_001014354.1	KCNAB1	0.00612	0.12284	0.669	0.139
lama1	NM_001034986.1	LAMA1	0.01134	0.15915	0.669	0.127
kiaa0101	XM_002666755.4	NA	0.12146	0.43664	0.669	0.374
ip6k1	XM_005161878.2, XM_687812.7	IP6K1	0.09193	0.38924	0.669	0.253
zgc:113054	NM_001013450.1	NA	0.07422	0.35811	0.669	0.159
wu:fd49b10	XM_005166521.2, XM_005166522.2	NA	0.42344	0.70187	0.67	0.125
si:ch211-193k8.4	XM_005158562.2, XM_009292759.1	NA	0.00432	0.10446	0.67	0.066
chgb	NM_001128354.1, XM_005160873.2	NA	0.00631	0.12449	0.67	0.06
si:dkey-91f15.1	NM_001083108.1, XM_005166216.2	NA	0.16293	0.49327	0.67	0.025
opn3	NM_001111164.1, XM_005169529.2	OPN3	0.37064	0.66619	0.67	0.458
sphkap	NM_001083045.1, XM_009293856.1, XM_009293857.1, XM_009293858.1, XM_009293859.1	SPHKAP	0.0496	0.30264	0.67	0.258
LOC100333031	XM_009301018.1, XM_009301019.1, XM_009301020.1	NA	0.05853	0.32408	0.67	0.145
rho	NM_131084.1	RHO	0.02231	0.21477	0.67	0.105
rtn4a	NM_001004555.2, NM_001079912.2, NM_001201446.1	RTN4	0.01237	0.16418	0.671	0.038
stmn1a	NM_001040375.1, XM_009294136.1, XM_009294137.1	STMN1	0.21555	0.54176	0.671	0.346
crygm2d3	NM_001080061.1	CRYGD	0.34487	0.64643	0.671	0.154
ldha	NM_131246.1	LDHAL6B	0.14184	0.46665	0.671	0.184
btbd17b	XM_005163737.2, XM_687031.3	BTBD17	0.14775	0.4748	0.671	0.209
sowahca	XM_009305026.1	SOWAHC	0.07972	0.36763	0.671	0.178
kif18a	NM_200239.1, XM_005168867.2	KIF18A	0.02156	0.2109	0.672	0.039
myhz1.2	NM_001161446.1, XM_005171924.2, XM_005171925.2, XM_009301554.1	MYH1	0.00118	0.06258	0.672	0.046
zgc:113298	XM_003200970.3, XM_009296016.1, XM_009296017.1, XM_009296018.1, XM_009296019.1, XM_009296020.1, XM_009296021.1	NA	0.01067	0.15501	0.672	0.003
pcdh2ab5	NM_001008483.1	NA	0.04763	0.29832	0.672	0.019
LOC100007883	XM_001346192.5	NA	0.10491	0.41161	0.672	0.367
nt5c1a	NM_001128713.1, XM_005159633.2	NA	0.1012	0.40557	0.672	0.269
ascc1	NM_001017610.1	ASCC1	0.0621	0.33166	0.672	0.241
aadat	XM_681142.7	AADAT	0.00641	0.12502	0.673	0.082
tmprss13a	NM_001159512.1	TMPRSS13	0.05423	0.31544	0.673	0.109
guca1d	NM_001011661.1	GUCA1C	0.55199	0.78416	0.673	0.553
cabp2a	NM_001030268.1, XM_005160252.2, XM_009293387.1, XM_009293390.1	CABP2	0.49489	0.7491	0.673	0.39
ebf2	NM_131418.1, XM_005165618.2, XM_005165619.2	EBF2	0.01549	0.18261	0.673	0.08
camk2a	NM_001017741.2	CAMK2A	0.01276	0.16613	0.673	0.003
LOC103910681	rna12750	NA	0.09717	0.39843	0.673	0.141
ccdc136b	XM_002666937.4, XM_009298176.1, XM_009298177.1	CCDC136	0.09436	0.39313	0.673	0.232
ppm1e	NM_001020518.1	PPM1E	0.11149	0.42281	0.673	0.218
LOC101882618	XM_009299156.1	NA	0.05703	0.32176	0.673	0.211
hist2h3c	NM_001100173.1	NA	0.24479	0.56822	0.674	0.256
zgc:109986	NM_001020545.1, XM_005158617.2	NA	0.02255	0.21537	0.674	0.077
lins	XM_009299966.1	NA	0.00448	0.10536	0.674	0.059
si:dkey-65j6.2	XM_001920234.4, XM_009297130.1, XM_009297131.1	KIAA1755	0.0155	0.18261	0.674	0.21
LOC100001877	XM_001341756.5	NA	0.02924	0.23958	0.675	0.19
LOC103909067	rna45912, rna45913, rna45914	NA	0.09936	0.40272	0.675	0.088
smad3a	NM_131571.2	SMAD3	0.07826	0.3648	0.675	0.138
LOC103911058	XM_009301265.1	NA	0.03178	0.2489	0.675	0.046
LOC101886960	XM_005173810.2	NA	0.01516	0.1816	0.675	0.177
LOC100148117	XM_001922232.4	NA	0.01325	0.16941	0.675	0.234
rx3	NM_131227.1	RAX	0.38163	0.67331	0.676	0.203
cyp2ad2	NM_152954.1	CYP2J2	0.60031	0.81371	0.676	0.554
map6d1	XM_005171420.2	MAP6D1	0.01468	0.17903	0.676	0.157
tgm1l1	XM_689858.6	TGM1	0.11435	0.42632	0.676	0.216
inaa	NM_001144784.1	INA	0.08294	0.3726	0.676	0.085
lss	NM_001083567.1	LSS	0.07642	0.36219	0.676	0.213
LOC103908707	rna25558	NA	0.44435	0.71706	0.676	0.443
slc16a12b	NM_001145814.1	SLC16A12	0.01077	0.15536	0.677	0.058
zgc:165653	NM_001100101.1	NA	0.06474	0.33778	0.677	0.117
si:dkey-263f15.2	XM_001332162.6	NA	0.1274	0.44603	0.677	0.108
LOC103910401	rna8869	NA	0.26379	0.58562	0.677	0.77
znf367	NM_001017726.1	ZNF367	0.26029	0.58227	0.677	0.384
LOC568460	XM_691791.7	NA	0.0238	0.22076	0.677	0.122
p2rx7	NM_198984.1	P2RX7	0.03351	0.25324	0.677	0.055
ryr1b	NM_001102571.1	RYR1	0.00708	0.13034	0.677	0.058
LOC101883645	XM_005161674.2, XM_009296059.1, XM_009296061.1	NA	0.02175	0.21195	0.678	0.079
zgc:113390	NM_001033726.1, XM_005162518.2	NA	0.12581	0.44394	0.678	0.157
lrit1a	NM_001018164.2	LRIT1	0.50844	0.75738	0.678	0.482
cenpp	NM_001003555.2	CENPP	0.08647	0.37881	0.678	0.3
LOC101885717	XM_005155727.2	NA	0.18183	0.51295	0.678	0.309
gsto1	NM_001002621.1	GSTO2	0.39888	0.68414	0.678	0.373
rel	NM_001001841.3	REL	0.02666	0.23125	0.678	0.081
LOC558023	XM_005169393.2, XM_005169394.2, XM_005169395.2, XM_699579.7	NA	0.01055	0.15425	0.678	0.066
LOC100007086	XM_003198134.3, XM_005164072.2	NA	0.04011	0.27577	0.678	0.105
mkl1b	NM_001201558.1, XM_005156147.2, XM_005156148.2, XM_005156149.2, XM_005156150.2	MKL1	0.04044	0.277	0.679	0.155
kazald2	NM_001105124.1	NA	0.00247	0.08314	0.679	0.044
klf3	NM_131859.2	KLF3	0.00094	0.057	0.679	0.053
LOC566883	XM_690167.5	NA	0.00802	0.13697	0.679	0.049
LOC100535130	XM_009303689.1	NA	0.01016	0.15254	0.679	0.122
cx39.9	NM_212826.1, XM_005165132.2	NA	0.0071	0.13039	0.68	0.101
myhz2	NM_152982.2, XM_005171786.2	MYH1	0.0027	0.0874	0.68	0.059
rnd2	NM_001045364.1	RND2	0.09718	0.39843	0.68	0.115
LOC101885578	XM_005157741.2	NA	0.04231	0.2827	0.68	0.029
LOC562831	XM_009307613.1, XM_009307614.1	NA	0.04843	0.30001	0.68	0.196
rps8b	NM_001134683.1	NA	9e-05	0.02492	0.68	0.03
timm23-2	XM_003199688.3, XM_009307069.1	NA	0.0267	0.23136	0.68	0.06
nckipsd	XM_002666097.4, XM_009295749.1	NCKIPSD	0.00805	0.1373	0.68	0.086
zgc:172014	NM_001114713.1	NA	0.09082	0.38779	0.68	0.048
rad54l2	XM_005174005.2, XM_005174006.2, XM_682240.7	RAD54L2	0.10376	0.40948	0.68	0.226
nipal2	XM_009292756.1	NA	0.01091	0.1568	0.681	0.076
LOC103909295	XM_009294584.1	NA	0.43793	0.71213	0.681	0.149
cryba2b	NM_001002584.1, XM_005167477.2	CRYBA2	0.35457	0.65435	0.681	0.067
LOC103909236	rna49222, rna49223	NA	0.12787	0.44684	0.681	0.346
slc25a29-2	NM_001030237.1	NA	0.27004	0.5889	0.681	0.011
ccrn4la	XM_005169619.2, XM_695702.6	NA	0.26593	0.58684	0.681	0.337
LOC100536883	XM_003198571.3	NA	0.05181	0.3077	0.681	0.034
wu:fk66f10	XM_005167193.2, XM_005167194.2, XM_009304072.1, XM_009304073.1	NA	0.03699	0.26556	0.682	0.141
gatm	NM_199531.1	GATM	0.02915	0.2394	0.682	0.036
taok1	XM_001343802.5	NA	0.00255	0.08484	0.682	0.012
si:ch211-195h23.3	NM_001130402.1, XM_009298764.1	NA	0.0365	0.26352	0.682	0
LOC103908796	XM_009291460.1, XM_009291461.1, XM_009291462.1	NA	0.20113	0.52859	0.682	0.175
LOC101885358	rna56564, rna56565, rna56566, rna56567, rna56568	NA	0.1829	0.51338	0.682	0.157
glulb	NM_182866.2	NA	0.05635	0.31962	0.682	0.122
si:ch211-202f3.3	XM_683551.4	CAPN14	0.00679	0.12792	0.682	0.058
zgc:158258	NM_001080668.1	C1orf116	0.19751	0.52511	0.682	0.051
kif1c	XM_005172035.2, XM_009302002.1, XM_009302003.1, XM_009302004.1	KIF1C	0.11357	0.42595	0.682	0.092
drd1b	NM_001135976.2	DRD1	0.15703	0.48689	0.682	0.288
foxn4	NM_131099.2, XM_005165099.2, XM_005165100.2, XM_009301283.1	NA	0.00549	0.11766	0.682	0.103
asph-2	XM_009303519.1, XM_009303520.1, XM_009303521.1, XM_009303522.1, XM_009303523.1, XM_009303524.1, XM_009303525.1, XM_009303526.1	NA	0.07983	0.36763	0.682	0.131
LOC100148329	NM_001161409.1	NA	0.01698	0.18965	0.682	0.182
crygm2d11	NM_001109858.1	CRYGD	0.328	0.6334	0.682	0.165
dnajc14	XM_009305772.1, XM_009305773.1	AC023055.1	0.00164	0.07055	0.683	0.059
wu:fc47e11	rna215	NA	0.09283	0.39089	0.683	0.219
exoc3l2a	XM_678889.6	EXOC3L2	0.04516	0.29206	0.683	0.092
syt10	NM_001082842.1	SYT10	0.04826	0.29953	0.683	0.226
csrnp1a	XM_683666.6	CSRNP1	0.01798	0.19536	0.683	0.166
mypn	XM_009307603.1, XM_695308.7	NA	0.02919	0.2394	0.683	0.041
col28a1l	XM_009302105.1	NA	0.03855	0.27067	0.683	0.078
bysl	NM_201106.1	BYSL	0.01221	0.16325	0.683	0.052
LOC560599	XM_683997.6	NA	0.0094	0.14885	0.683	0.119
LOC101883687	rna26533	NA	0.19103	0.52069	0.684	0.054
c1qtnf6a	XM_688410.7	C1QTNF6	0.14558	0.47104	0.684	0.172
lctlb	NM_001100014.2, XM_005159111.2, XM_009293569.1, XM_009293570.1, XM_009293571.1	LCTL	0.42638	0.70372	0.684	0.021
ryr1b-2	NM_001102571.1-2	NA	0.22238	0.54678	0.684	0.04
mybl2b	NM_001003867.2	MYBL2	0.24341	0.56684	0.684	0.619
msmo1	NM_213353.1	MSMO1	0.11549	0.42861	0.684	0.081
LOC100535121	XM_003200095.3	NA	0.01305	0.16831	0.684	0.019
tfap2e	NM_200821.1	TFAP2E	0.19659	0.52485	0.685	0.199
cdc7	NM_001007409.1, XM_005171160.2, XM_005171161.2, XM_005171162.2	CDC7	0.12016	0.43521	0.685	0.31
LOC101882665	XM_005173583.2, XM_009293333.1, XM_009293334.1, XM_009293335.1	NA	0.09541	0.39516	0.685	0.052
LOC103909304	rna50627	NA	0.19164	0.5207	0.685	0.033
crygm2d10	NM_001109860.1	CRYGD	0.35788	0.65686	0.685	0.133
inpp4ab	NM_001128547.1, XM_005165865.2, XM_009302270.1, XM_009302271.1, XM_009302272.1	INPP4A	0.02119	0.20876	0.686	0.129
LOC571285	XM_694860.5	NA	0.03872	0.27127	0.686	0.146
zgc:64201	NM_200642.1	NA	0.01273	0.16613	0.686	0.091
LOC100148950	XM_001921714.5	NA	0.00018	0.03183	0.687	0.057
atp1a3b	NM_131685.2	ATP1A3	0.07663	0.36245	0.687	0.117
cdc45	NM_213386.1	CDC45	0.22126	0.54643	0.687	0.409
atp1b4	XM_002664424.4	ATP1B4	0.02393	0.22117	0.687	0.108
LOC793291	XM_009300776.1	NA	0.24791	0.57061	0.687	0.493
hsp90aa1.1	NM_131328.1	NA	0.24503	0.56854	0.687	0.213
zgc:91999-2	NM_001003498.1-2	NA	0.02082	0.20728	0.687	0.023
abcb4	NM_001114583.1, XM_005158038.2	ABCB4	0.36189	0.65972	0.687	0.311
si:ch211-119b12.8	XM_687245.7	NA	0.12948	0.44877	0.687	0.345
LOC100331330	XM_009303633.1	NA	0.05718	0.32193	0.687	0.078
crybb1l3	NM_001102390.1	NA	0.27317	0.59079	0.688	0.115
si:dkey-106l3.6	XM_003199320.3	NA	0.0575	0.32214	0.688	0.23
chtf18	NM_001110102.3	CHTF18	0.16551	0.49689	0.688	0.321
irx6a	NM_001023575.1, XM_005168976.2, XM_009303318.1	IRX6	0.17135	0.50329	0.688	0.1
LOC100149366	XM_009299162.1	NA	0.00308	0.09195	0.688	0.065
tp53inp1	NM_001080036.1	TP53INP1	0.04153	0.28055	0.688	0.213
zgc:153041	NM_001077304.1	NA	0.2244	0.54869	0.688	0.461
carf	XM_005167497.2, XM_005167498.2, XM_005167499.2, XM_005167500.2, XM_678321.7	CARF	0.00294	0.09173	0.688	0.054
aspa	NM_001110103.1	ASPA	0.03838	0.27037	0.688	0.187
tmem255a	XM_001922553.4, XM_005173288.2, XM_009291198.1	TMEM255A	0.05048	0.30493	0.688	0.082
hopx	NM_198209.2, XM_009307650.1	HOPX	0.17951	0.51295	0.688	0.223
col11a2	NM_001079992.1, XM_005159442.2, XM_005159443.1, XM_005159445.2, XM_005159447.2, XM_005159448.2, XM_005159450.2, XM_009294049.1	COL11A2	0.02602	0.22845	0.688	0.2
grik3	XM_009300849.1	NA	0.05437	0.31585	0.688	0.146
LOC100000576	NM_001201361.1, XM_005166405.2	NA	0.08343	0.37385	0.688	0.082
snx21	NM_001077368.2	SNX21	0.00456	0.10629	0.688	0.077
add3b	NM_001202527.1, XM_005158673.2	NA	0.08452	0.37546	0.689	0.092
LOC100333825	XM_005174185.2	NA	0.00456	0.10629	0.689	0.058
acana	XM_005166485.2, XM_681090.7	ACAN	0.00355	0.09762	0.689	0.102
npas2	NM_178299.1, XM_005165120.2, XM_005165121.2, XM_009301290.1	NPAS2	0.19746	0.52511	0.689	0.324
entpd5a	XM_679770.6	ENTPD5	0.0168	0.18896	0.689	0.085
rnf44	NM_001076624.1, XM_005168220.2, XM_005168221.2	RNF44	0.17217	0.50423	0.689	0.249
LOC103910874	rna15786	NA	0.29331	0.60714	0.689	0.023
LOC103908854	rna41620	NA	0.23784	0.55946	0.689	0.247
LOC563949	XM_009294870.1	NA	0.12355	0.44059	0.689	0.179
cyp2j20	XM_001337745.5	CYP2J2	0.01708	0.19013	0.689	0.108
cables2b	XM_001920838.4, XM_009296672.1	CABLES2	0.02444	0.22275	0.689	0.24
gch2	NM_131667.1	NA	0.07747	0.36362	0.689	0.113
prodha	XM_002665870.4, XM_005160994.2	AC007325.2	0.1487	0.4763	0.69	0.103
LOC103909607	rna2564	NA	0.32404	0.63088	0.69	0.368
LOC101886206	XM_005173576.2	NA	0.04638	0.29544	0.69	0.16
mcm7	NM_212569.1	MCM7	0.05844	0.32408	0.69	0.287
si:ch211-76l23.4	XM_001334914.6	NA	0.07626	0.36199	0.69	0.097
LOC100000241	XM_001335844.5	NA	0.57099	0.7954	0.69	0.453
si:dkey-30j22.5	XM_688747.5	NA	0.02596	0.22838	0.69	0.129
rgs2	NM_001002662.2	RGS2	0.27931	0.59569	0.69	0.401
espn	NM_001123282.1, XM_009304253.1, XM_009304254.1, XM_009304255.1, XM_009304256.1, XM_009304257.1, XM_009304258.1	ESPN	0.24114	0.56377	0.69	0.223
LOC798646	XM_001339050.5, XM_009292148.1, XM_009292149.1	NA	0.02743	0.23373	0.69	0.064
zgc:122979	NM_001037574.2	DNAJB5	0.50798	0.75693	0.69	0.535
plcd4a	XM_688936.5	PLCD4	0.03265	0.25118	0.69	0.195
trim65	XM_001920366.3	TRIM65	0.01497	0.18114	0.69	0.077
LOC103911036	XM_009301136.1, XM_009301137.1, XM_009301138.1	NA	0.19058	0.5205	0.691	0.154
nr2e3	NM_001007368.1	NR2E3	0.07621	0.36196	0.691	0.22
zgc:173573	NM_001109862.1, XM_005164302.2, XM_009299896.1	NA	0.03108	0.24608	0.691	0.16
cyp2aa12	NM_001109701.1	NA	0.48607	0.74438	0.691	0.441
crygm2d2	NM_001044866.1	CRYGD	0.41391	0.69542	0.692	0.088
slc12a5b	XM_003199112.3, XM_009304148.1	SLC12A5	0.06997	0.3495	0.692	0.238
LOC101886684	XM_005162838.2	NA	0.41384	0.69539	0.692	0.086
zgc:154093	NM_001077731.1	NA	0.19312	0.52133	0.692	0.26
clcn1	XM_009292211.1	NA	0.08765	0.38133	0.692	0.181
cx50.5	NM_001128350.1, XM_005167743.2	NA	0.24625	0.5695	0.692	0.002
slc9a3r2	XM_009298717.1	NA	0.12816	0.44706	0.692	0.156
LOC100537027	XM_003199254.3	NA	0.07731	0.36358	0.692	0.012
pdcb	NM_001025464.2	PDC	0.1394	0.46344	0.692	0.11
ip6k2	NM_201470.1	NA	0.00154	0.06918	0.693	0.104
gpib	NM_144764.2	GPI	0.01547	0.18257	0.694	0.008
LOC101884756	XM_005173869.2, XM_005173870.2, XM_009295232.1	NA	0.06522	0.33872	0.694	0.239
ldlrad3	NM_001130607.1	LDLRAD3	0.04685	0.29653	0.694	0.166
tyro3	NM_131432.1	TYRO3	0.01863	0.19766	0.694	0.061
LOC562279	XM_009301145.1	NA	0.00318	0.09313	0.694	0.048
coro2bb	XM_001337358.5, XM_009302400.1, rna60472	NA	0.29774	0.61003	0.694	0.484
LOC103908606	XM_002664694.4	NA	0.00635	0.12449	0.694	0.091
ptgdsb	NM_213634.1	NA	0.45439	0.72315	0.694	0.125
phyhipla	NM_001080088.1, XM_005158677.2, XM_009292975.1	PHYHIPL	0.02856	0.23726	0.694	0.117
LOC101883485	XM_009300545.1	NA	0.063	0.33361	0.694	0.147
LOC100329480	XM_009300607.1	NA	0.01239	0.16423	0.694	0.155
fibinb	NM_001017873.2	FIBIN	0.10192	0.40698	0.695	0.035
si:ch73-362m14.2	XM_005173903.2	NA	0.14252	0.46774	0.695	0.318
LOC101886187	XM_009299142.1	NA	0.03858	0.27069	0.695	0.273
crygm2d21	NM_001123293.1	NA	0.37635	0.66924	0.695	0.152
LOC101886194	rna26205, rna26206	NA	0.15076	0.47924	0.695	0.018
haus5	NM_001007438.1	HAUS5	0.10027	0.40451	0.695	0.318
ly6d	XM_005157747.2	NA	0.17879	0.51258	0.695	0.279
LOC558797	XM_009293213.1, XM_009293214.1, XM_009293215.1, XM_682063.6	NA	0.01038	0.15363	0.695	0.066
rcan2	NM_214819.1, XM_005160816.2	RCAN2	0.10098	0.40548	0.695	0.147
papd5	XM_692023.7	PAPD5	0.15067	0.47924	0.696	0.25
LOC798614	XM_009303110.1, XM_009303111.1, XM_009303112.1	NA	0.00189	0.07468	0.696	0.054
frya	XM_005157365.2, XM_005157371.2, XM_009291810.1, XM_009291811.1, XM_009291812.1, XM_009291813.1, XM_009291814.1, XM_009291815.1, XM_009291816.1	FRY	0.06299	0.33361	0.696	0.187
cbr4	NM_205656.1, XM_009294658.1	CBR4	0.02515	0.22475	0.696	0.027
uckl1b	XM_005162006.1, XM_005162007.2, XM_009296701.1, XM_681683.6, rna57413	UCKL1	0.09566	0.3953	0.696	0.139
si:ch73-299h12.4	XM_001337351.6	NA	0.00214	0.07891	0.696	0.037
LOC101885099	XM_005171076.2	NA	0.05515	0.31768	0.696	0.032
cenpv	XM_002662055.3	CENPV	0.08275	0.37254	0.696	0.331
ddit4	NM_200107.1, XM_009306995.1	DDIT4	0.26801	0.58865	0.696	0.028
kcnab1b	XM_009298790.1, XM_009298791.1, XM_678582.7	KCNAB1	0.11762	0.43192	0.696	0.121
hbl1	XM_001341879.4, XM_009298673.1	SFTPA2	0.00835	0.13951	0.696	0.139
ablim1b	NM_001014363.1, XM_009306613.1, XM_009306614.1, XM_009306615.1, XM_009306616.1, XM_009306617.1, XM_009306618.1, XM_009306619.1, XM_009306620.1, XM_009306621.1, XM_009306622.1, XM_009306623.1, XM_009306624.1, XM_009306625.1, XM_009306626.1, XM_009306627.1	ABLIM1	0.08744	0.38102	0.697	0.154
xpc	NM_001045210.1	XPC	0.16597	0.49728	0.697	0.122
ns:zf-e68	XM_001923979.5	NA	0.00961	0.14956	0.697	0.044
bnip3la	NM_001012242.1	BNIP3L	0.18171	0.51295	0.697	0.298
ska1	NM_001002592.1, XM_005155627.2	SKA1	0.00678	0.12792	0.697	0.117
LOC103909811	rna60668	NA	0.018	0.19536	0.697	0.057
LOC103911294	rna23081	NA	0.29238	0.60695	0.698	0.052
slc25a25a	NM_213257.1	NA	0.3896	0.67883	0.698	0.322
LOC794073	XM_003199133.2	NA	0.00381	0.1003	0.698	0.18
ofd1	NM_001004496.1, XM_005167933.2, XM_009305014.1	OFD1	0.03027	0.2428	0.698	0.163
LOC103910631	XM_009300625.1	NA	0.04086	0.27838	0.698	0.044
si:dkey-184p18.2	NM_001077280.1, XM_009294327.1, XM_009294328.1	C18orf21	0.08519	0.377	0.698	0.345
meiob	XM_009306691.1	MEIOB	0.19375	0.52214	0.699	0.298
si:ch211-239f4.1	XM_009293538.1, XM_009293540.1	NA	0.00589	0.12083	0.699	0.024
gls2a	XM_001345063.6, XM_009303924.1	GLS2	0.43438	0.70933	0.699	0.018
LOC794026	XM_001333889.3	NA	0.00793	0.13669	0.699	0.089
LOC103909727	rna58866, rna58867	NA	0.0317	0.2487	0.699	0.023
LOC563806	XM_687169.7	NA	0.16505	0.49649	0.699	0.01
mibp	NM_131693.2, rna55144	NMRK2	0.08072	0.36898	0.699	0.281
fam107b	NM_198372.1, XM_005158989.2, XM_009293476.1	FAM107B	0.06573	0.34001	0.699	0.206
usp2a	NM_001008574.1, XM_005157513.2, XM_005157514.2, XM_005157515.2, XM_005157516.2, XM_009291644.1	USP2	0.00094	0.057	0.699	0.091
LOC101885515	XM_009300704.1	NA	0.01282	0.16653	0.699	0.13
arid5b-2	NM_001080201.1	NA	0.07354	0.35653	0.699	0.01
grk1a	NM_001034181.2	GRK1	0.10449	0.41107	0.699	0.076
LOC101885943	rna42739, rna42740, rna42741, rna42742	NA	0.23761	0.55916	0.699	0.23
zgc:110540	NM_001014352.2	NA	0.19412	0.52226	0.7	0.387
LOC103911448	rna25833	NA	0.07969	0.36763	0.7	0.191
hes2.2	NM_001045353.1	HES2	0.06698	0.34278	0.7	0.021
wu:fb77a09	XM_005169847.1, XM_005169848.1, XM_005169849.1, XM_005169850.1, XM_005169852.1, XM_009292903.1, XM_009292904.1	NA	0.01444	0.1776	0.7	0.187
slc7a4	NM_194427.2	SLC7A4	0.13257	0.4537	0.7	0.284
LOC560440	XM_009303430.1, XM_683840.6	NA	0.05039	0.30484	0.7	0.01
slc13a1	NM_199281.1, XM_009298076.1	SLC13A1	0.39706	0.68313	0.7	0.257
epb41a	XM_009294129.1	EPB41	0.10073	0.40522	0.7	0.042
LOC101883526	XM_009296062.1, XM_009296063.1, XM_009296064.1	NA	0.07075	0.35072	0.701	0.091
pvalb6	NM_205573.1, XM_005171572.2, XM_009299358.1	PVALB	0.02734	0.23371	0.701	0.085
myom1a	NM_001161340.1, XM_005163437.2, XM_005163438.2	MYOM1	0.02543	0.22634	0.701	0.077
ninl-2	NM_001281798.1-2	NA	0.07968	0.36763	0.701	0.215
adipoqb	NM_001045425.2	ADIPOQ	0.10063	0.40514	0.701	0.221
si:dkey-30c15.2	NM_001110381.1	NA	0.17741	0.51068	0.701	0.069
socs2	NM_001114550.1, XM_005164747.2, XM_005164748.2, XM_009300289.1	SOCS2	0.02845	0.23678	0.701	0.089
si:dkey-218l23.3	XM_005163030.2	NA	0.28897	0.6035	0.701	0.077
crygmx	NM_001013262.1	CRYGD	0.53105	0.77052	0.702	0.074
arrdc2	NM_199939.1, XM_005155942.2	ARRDC2	0.0479	0.29861	0.702	0.063
zgc:91999	NM_001003498.1	NA	0.01573	0.18369	0.702	0.042
si:ch211-156j16.1	NM_001126417.1, XM_005167045.2	NA	0.14303	0.46817	0.702	0.158
ctc1	NM_001077745.1	CTC1	0.02413	0.22174	0.702	0.157
zgc:110712	NM_001017588.1	KRT40	0.15376	0.48298	0.702	0.253
si:ch211-239m17.1	XM_009295942.1, XM_009295943.1, XM_009295944.1, XM_009295945.1	NA	0.01376	0.17305	0.702	0.143
stim2b	XM_687264.6	STIM2	0.03115	0.24612	0.702	0.079
LOC794757	rna56395	NA	0.00152	0.06881	0.702	0.005
pmt	NM_001076637.1	NA	0.16539	0.49689	0.702	0.181
si:dkey-147f3.4	NM_001159639.1	FBXO44	0.13089	0.4507	0.702	0.33
ctxn3	XM_002663503.3	CTXN3	0.05014	0.30434	0.702	0.048
map1ab	XM_001337978.5, XM_005163038.2	MAP1A	0.05348	0.3135	0.703	0.073
ltk	NM_001006660.1, XM_005158786.2	LTK	0.00142	0.06637	0.703	0.004
LOC100149554	XM_009300992.1	NA	0.01235	0.16411	0.703	0.083
zgc:64189	NM_200688.1, XM_009291019.1	NA	0.36441	0.66168	0.703	0.25
brpf1	NM_201016.1	NA	0.01635	0.18732	0.703	0.065
hif1al	NM_200405.1, XM_005157571.2, XM_005157572.2, XM_005157573.2	HIF3A	0.15763	0.48723	0.703	0.001
wisp3	NM_001166231.1	WISP3	0.00217	0.07932	0.703	0.01
LOC793465	XM_009291434.1	NA	0.17368	0.50561	0.703	0.143
asf1ba	NM_207063.1	ASF1B	0.25218	0.57509	0.703	0.418
acta1b	NM_214784.2	NA	0.03636	0.26316	0.704	0.144
LOC100537161	XM_003200521.3	NA	0.00198	0.076	0.704	0.017
col5a2b	XM_001919970.5, XM_009302210.1	COL5A2	0.00799	0.1368	0.704	0.063
zgc:101785	NM_001006053.1	NA	0.00044	0.04262	0.704	0.037
LOC100332327	XM_002667249.4	NA	0.15053	0.47916	0.704	0.129
hat1	NM_001004572.2	HAT1	0.01531	0.18185	0.704	0.094
neurod4	NM_170762.1	NEUROD4	0.1403	0.46438	0.704	0.131
LOC103909731	rna58927	NA	0.10818	0.41691	0.704	0.106
LOC101884731	rna8676, rna8677	NA	0.21608	0.54198	0.704	0.134
hsf4	NM_001013317.2, XM_005159090.2, XM_009293553.1, XM_009293554.1	HSF4	0.42885	0.70553	0.704	0.294
g6pca.2	NM_001163806.1	G6PC	0.51318	0.75944	0.704	0.409
haao	NM_001007390.1, XM_005156599.2, XM_005156600.2	HAAO	0.07621	0.36196	0.705	0.19
LOC103908696	XM_009297538.1	NA	0.03971	0.27446	0.705	0.043
aspn	NM_131713.2	ASPN	0.09392	0.39277	0.705	0.123
nt5c1ba	NM_001089444.1	NT5C1B	0.04017	0.27594	0.705	0.188
hlfb	NM_001197059.1, XM_005156334.2	HLF	0.09224	0.38989	0.705	0.3
LOC101882656	XM_005174649.2	NA	0.00368	0.09857	0.705	0.05
hdac11-2	NM_001002171.1-2	NA	0.17023	0.50217	0.705	0.244
LOC793222	rna43539	NA	0.0584	0.32408	0.705	0.15
si:dkey-33i22.3	XM_005160475.2	NA	0.26438	0.58595	0.705	0.077
pot1	NM_001245960.1, XM_005163119.2, XM_005163120.2, XM_009298077.1	POT1	0.01648	0.18793	0.705	0.127
zgc:112496	NM_001013465.1	NA	0.02218	0.21395	0.705	0.176
acsl3a	NM_001045128.1, XM_005159236.2	ACSL3	0.01311	0.16873	0.705	0.061
LOC569441	XM_009301987.1	NA	0.04786	0.29861	0.706	0.113
LOC100331581	XM_002662418.3, XM_005168746.2	NA	0.16041	0.49089	0.706	0.425
si:dkey-112e17.1	XM_009301266.1	NA	0.00222	0.07981	0.706	0.03
ehf	NM_001039822.1, XM_005162989.2	EHF	0.19211	0.52076	0.706	0.304
tgm2b	NM_212656.2	TGM2	0.01093	0.1568	0.706	0.078
sybu	NM_001077173.1, XM_005158222.2, XM_005158223.2, XM_005158224.2, XM_005158225.2	SYBU	0.2011	0.52859	0.706	0.367
cdca7b	XM_002665462.3	CDCA7L	0.02345	0.21921	0.706	0.115
cyp1b1	NM_001045256.1, NM_001145708.1	CYP1B1	0.10749	0.41614	0.706	0.082
klf15	NM_212746.3	KLF15	0.26095	0.58274	0.706	0.16
adam17b	XM_684055.6	ADAM17	0.16038	0.49089	0.706	0.195
fndc5b	NM_001044337.1, XM_005159646.2, XM_005159647.2	NA	0.04716	0.29725	0.707	0.089
pkib	NM_001122945.1	PKIB	0.00146	0.06713	0.707	0.011
usp16	NM_001146097.1, XM_009291912.1, XM_009291914.1, XM_009291915.1, XM_009291916.1	USP16	0.00158	0.06966	0.707	0.027
eng2b	NM_131040.1	NA	0.04476	0.29088	0.707	0.1
LOC794660	XM_001923383.5	NA	0.13941	0.46344	0.707	0.265
tagln3a	NM_001103114.1	TAGLN3	0.11106	0.42216	0.707	0.144
rbp4	NM_130920.2	RBP4	0.38209	0.67374	0.707	0.315
chrm5a	NM_001020803.1	CHRM5	0.11122	0.42227	0.707	0.16
si:ch211-224b1.4	XM_001341955.6, XM_009298793.1	NA	0.0513	0.30631	0.707	0.035
inpp1	XM_005155659.2, XM_678559.5	NA	0.00356	0.09775	0.707	0.013
mthfr	NM_001128255.2, NM_001281840.1	MTHFR	0.08087	0.36909	0.708	0.089
snap47	NM_001045437.1, XM_009296774.1	SNAP47	0.01128	0.15899	0.708	0.01
cmbl	NM_001109832.1, XM_009297347.1	CMBL	0.01824	0.19609	0.708	0.056
rpn2-2	NM_212748.1-2	NA	0.29336	0.60714	0.708	0.207
kcnt1	XM_009295128.1, XM_009295129.1, XM_009295130.1	KCNT1	0.1889	0.51871	0.708	0.181
pcsk9	XM_003200677.3	PCSK9	0.00591	0.12101	0.708	0.074
si:dkeyp-2c8.2	XM_677874.7	NA	0.01556	0.183	0.708	0.027
LOC101883811	XM_005170343.2	NA	0.07874	0.36586	0.708	0.071
si:dkey-32e23.4	XM_005167365.2, XM_005167366.2, XM_009304301.1, XM_690158.6	NA	0.01336	0.17014	0.708	0.132
cntn1a-2	NM_180969.2-2	NA	0.0825	0.37188	0.708	0.148
tnnt3a	NM_131565.1, XM_005163151.1	TNNT3	0.07551	0.36039	0.709	0.257
zgc:77752	NM_200888.1, XM_009293416.1, XM_009293417.1	NA	0.01316	0.16876	0.709	0.142
zgc:158766	NM_001083010.1	NA	0.00772	0.1352	0.709	0.08
msh6	NM_182860.1	MSH6	0.1395	0.46344	0.709	0.318
LOC100537182	rna51838	NA	0.08554	0.37739	0.709	0.025
LOC100330638	XM_002660676.4, XM_009296282.1	NA	0.04365	0.28723	0.709	0.17
ablim3	NM_001080598.1, XM_005173321.2, XM_005173323.2, XM_005173324.2	ABLIM3	0.01076	0.15536	0.709	0.093
pih1d3	NM_001002309.1, XM_009298773.1	PIH1D3	0.03503	0.25838	0.709	0.159
gch1	NM_001136255.2, rna44871	GCH1	0.16991	0.50157	0.709	0.074
doc2b	XM_009301902.1, XM_009301903.1	NA	0.09396	0.39277	0.709	0.121
purg	XM_009303209.1	PURG	0.09083	0.38779	0.709	0.024
ncapg2	NM_001089492.2, XM_005166425.2	NCAPG2	0.1682	0.49901	0.71	0.332
kctd3	XM_692476.7	KCTD3	0.0771	0.36339	0.71	0.102
zgc:123305	NM_001037429.1	NA	0.02443	0.22275	0.71	0.009
otc	XM_001334635.3	OTC	0.29293	0.60709	0.71	0.169
rap1gds1	XM_009303626.1	NA	0.11004	0.4206	0.71	0.308
pax3a	NM_131277.1, XM_005163543.2	PAX3	0.02218	0.21395	0.711	0.072
zgc:162952	NM_001089574.1, XM_005171869.2, XM_005171870.2	NA	0.13529	0.45838	0.711	0.172
gnb3a	NM_001002437.1	GNB3	0.37708	0.67003	0.711	0.091
si:dkeyp-115a10.3	XM_690251.5	NA	0.24436	0.56797	0.711	0.322
neil3	NM_001007335.1, XM_005157318.1	NEIL3	0.11189	0.42312	0.711	0.287
adka	NM_001272084.1, NM_212791.2	ADK	0.00871	0.14304	0.711	0.06
LOC562940	XM_686306.6	NA	0.11868	0.43345	0.711	0.108
smc4	NM_173253.1	SMC4	0.09226	0.38989	0.711	0.261
plgrkt	NM_001033098.1	PLGRKT	0.00614	0.12289	0.711	0.152
zgc:113208	NM_001017892.1, XM_005165145.2	NA	0.02734	0.23371	0.711	0.143
si:dkey-22i16.7	XM_701519.4	NA	0.29303	0.60709	0.712	0.4
dclk1a	NM_001077549.1, XM_005172671.2, XM_009305443.1, XM_009305444.1, XM_009305445.1	DCLK1	0.12377	0.44092	0.712	0.283
ubxn2a	XM_003200752.3, XM_009294957.1	UBXN2A	0.14604	0.47189	0.712	0.237
LOC101883514	XM_005164405.2	NA	0.00165	0.07061	0.712	0.144
asmt2	NM_001110477.1, XM_009293101.1, XM_009293102.1, XM_009293103.1	NA	0.01103	0.15746	0.712	0.078
dpysl5a	NM_001018149.1	DPYSL5	0.13786	0.46064	0.712	0.06
LOC100002756	XM_009307383.1	NA	0.02671	0.23136	0.712	0.03
LOC101884988	XM_005173571.2	NA	0.00288	0.09089	0.713	0.009
c1ql3b	NM_205701.1	C1QL1	0.03808	0.27009	0.713	0.139
rnf207b	NM_001201449.1, XM_005162182.2, XM_009296870.1	RNF207	0.04748	0.29801	0.713	0.035
acss3	XM_689284.7	ACSS3	0.23543	0.55668	0.713	0.268
LOC103911619	rna28919, rna28920	NA	0.13798	0.46087	0.713	0.287
mipb	NM_001020520.1	MIP	0.47774	0.73859	0.713	0.129
LOC568650	XM_691992.6	NA	0.07145	0.35175	0.713	0.078
tcp11l1	NM_001014301.2	TCP11L1	0.00692	0.12912	0.713	0.02
mblac1	XM_009303160.1, XM_687548.7	MBLAC1	0.04649	0.29553	0.713	0.002
zgc:153049	NM_001077317.1	NA	0.01193	0.16225	0.713	0.08
zgc:158296	NM_001080694.1	NA	0.02001	0.20404	0.713	0.109
efna1b	NM_200783.2	EFNA1	0.08666	0.37949	0.713	0.196
gpt2	NM_001098757.2	GPT2	0.03992	0.27516	0.714	0.089
sgpl1	NM_001089469.1, XM_005156720.2	SGPL1	0.47295	0.73515	0.714	0.362
LOC100330915	XM_009303672.1	NA	0.10659	0.41519	0.714	0.059
c1qtnf5	NM_001029953.1	C1QTNF5	0.07984	0.36763	0.714	0.305
lum	NM_001002059.1	LUM	0.0425	0.28329	0.714	0.098
reln-2	NM_001246276.1-2	NA	0.03525	0.259	0.714	0.156
slc1a7b	NM_001190760.1	SLC1A7	0.31939	0.62738	0.714	0.334
elovl5	NM_200453.1, XM_005156490.2	ELOVL5	0.16857	0.49946	0.714	0.129
rasl11b	NM_200140.1	RASL11B	0.08086	0.36909	0.714	0.228
neurl1aa	NM_001077558.1	NEURL1	0.09968	0.40329	0.714	0.142
dlg4	XM_009302018.1, XM_009302019.1, XM_009302020.1, XM_009302021.1, XM_009302022.1, XM_009302023.1	NA	0.12903	0.44839	0.714	0.26
zgc:153311	NM_001045383.1, XM_009302459.1	NA	0.12679	0.44509	0.714	0.319
gpnmb	XM_009294247.1, XM_686712.7	GPNMB	0.09168	0.38861	0.714	0.107
si:zfos-943e10.1	XM_009295908.1, XM_009295909.1	NA	0.00233	0.0813	0.714	0.096
lipt2	NM_001039993.1, XM_005157395.2, XM_005157396.2	LIPT2	0.01058	0.15425	0.715	0.061
LOC100332023	XM_002665730.4, XM_009303259.1, XM_009303306.1	NA	0.09647	0.39713	0.715	0.265
hdac9b	NM_200816.2, XM_005157964.2	HDAC9	0.04814	0.29941	0.715	0.18
gsto2	NM_001007372.1	GSTO2	0.41127	0.69367	0.715	0.472
fam46ab	NM_001103125.1	FAM46A	0.35357	0.65342	0.715	0.142
popdc2	NM_001020800.1, NM_001114450.1	POPDC2	0.01481	0.1801	0.715	0.054
trrap	XM_009306682.1, XM_009306683.1, XM_009306684.1	TRRAP	0.02794	0.23539	0.715	0.072
ca12	XM_005163134.2, XM_009298088.1, XM_009298089.1, XM_009298090.1, XM_009298091.1, XM_009298092.1, rna61597, rna61600	CA12	0.01629	0.18704	0.715	0.032
primpol	NM_001037378.1	PRIMPOL	0.15269	0.4818	0.715	0.338
LOC103909324	rna51392	NA	0.19132	0.52069	0.715	0.37
si:dkey-23o4.6	XM_684950.6, rna43691	NA	0.2727	0.59058	0.716	0.099
hmgcra	NM_001079977.2, XM_005165515.2	HMGCR	0.18993	0.51982	0.716	0.628
nhlh2	NM_205669.1, XM_009304734.1	NHLH2	0.02629	0.22961	0.716	0.017
LOC557783	XM_009299570.1, XM_009299571.1, XM_009299572.1, XM_680904.6	NA	0.00094	0.057	0.716	0.066
LOC103911450	XM_009303690.1	NA	0.00157	0.06929	0.716	0.033
oat	XM_696242.7	OAT	0.41681	0.69728	0.716	0.126
slc48a1a	NM_001002424.2, XM_009296974.1	SLC48A1	0.19761	0.52511	0.716	0.143
col8a2	NM_001082901.1	COL8A2	0.00555	0.11831	0.716	0.108
zgc:65895	NM_200574.3	NA	0.0419	0.2815	0.716	0.091
adcy1b	NM_001168350.1	ADCY1	0.06134	0.32969	0.716	0.285
dpy19l3	XM_001337368.5, XM_009303412.1, XM_009303413.1	DPY19L3	0.02626	0.22949	0.716	0.064
LOC100535325	XM_009306992.1, XM_009306993.1	NA	0.08992	0.38642	0.716	0.095
mc5ra	NM_173279.1, XM_005159581.2, XM_009294098.1	MC5R	0.14292	0.46813	0.716	0.291
LOC100537703	XM_003200753.3	NA	0.05097	0.30578	0.717	0.071
LOC103910809	rna15108, rna15109, rna15110	NA	0.10158	0.40624	0.717	0.211
LOC100534731	rna54465	NA	0.21132	0.53888	0.717	0.704
camkvl	XM_009296777.1, XM_009296778.1	NA	0.28514	0.6014	0.717	0.243
si:dkey-29b22.6	XM_009299316.1, XM_677683.7	NA	0.28026	0.59657	0.717	0.245
clec11a	XM_691681.4	CLEC11A	0.22024	0.54566	0.717	0.078
ctnna2	NM_001159372.1, XM_005160072.2, XM_005160075.2	CTNNA2	0.12012	0.43521	0.717	0.198
si:zfos-1462c8.5	XM_003200799.3	NA	0.00096	0.05758	0.717	0.058
mapre3a	NM_001030127.1, XM_005158846.2, XM_009293205.1	MAPRE3	0.01057	0.15425	0.717	0.006
zgc:110204-2	NM_001017822.1-2	NA	0.13818	0.46125	0.717	0.201
LOC103909029	rna44867	NA	0.18348	0.5134	0.718	0.434
abi3bpb	NM_199859.1, XM_005161776.2, XM_005161777.2, XM_009296432.1, XM_009296433.1, XM_009296434.1, XM_009296435.1, XM_009296436.1, XM_009296437.1, XM_009296438.1	ABI3BP	0.07473	0.35884	0.718	0.109
zgc:158297	NM_001080620.1, XM_009294476.1, XM_009294477.1, XM_009294478.1	NA	0.08708	0.38015	0.718	0.058
gas8	NM_199634.1	GAS8	0.0039	0.10132	0.718	0.052
LOC101883000	rna25559	NA	0.25862	0.58108	0.718	0.286
bmpr1ba-2	NM_131457.2-2	NA	0.26162	0.58319	0.718	0.318
LOC796607	XM_009306274.1	NA	0.10745	0.41614	0.718	0.02
rad52	NM_001024451.1, XM_005163057.2	RAD52	0.12863	0.44818	0.718	0.201
chia.1	NM_213050.1	OVGP1	0.52287	0.76529	0.718	0.378
ldhd	NM_199873.1	LDHD	0.19175	0.52073	0.718	0.244
hbp1	NM_001024431.2	HBP1	0.00054	0.04604	0.718	0.067
prkg2	NM_001105279.1, XM_005165259.2, XM_009301619.1	PRKG2	0.21324	0.53995	0.718	0.126
riok1	NM_212995.1	RIOK1	0.01944	0.20244	0.719	0.076
fam46c	NM_200507.2	FAM46C	0.28329	0.59938	0.719	0.398
rad51	NM_213206.2	RAD51	0.22482	0.54883	0.719	0.391
si:dkey-77d17.6	XM_689389.7	NA	0.0768	0.36251	0.719	0.134
capn3b	NM_001243321.1, XM_005160550.2	NA	0.11204	0.42321	0.719	0.199
slc1a2b	NM_199979.1, XM_009298220.1, XM_009298221.1, XM_009298222.1	SLC1A2	0.2718	0.5901	0.719	0.234
gfap	NM_131373.2, XM_005163983.2, XM_009299513.1	GFAP	0.00347	0.09667	0.719	0.07
trim35-40	XM_684664.6	TRIM35	0.00367	0.09857	0.719	0.166
LOC101884318	XM_005173371.2	NA	0.12056	0.4355	0.719	0.198
LOC101886884	XM_009302446.1	NA	0.00305	0.09175	0.719	0.009
ccdc80l1	XM_692493.5	NA	0.18939	0.51938	0.719	0.136
LOC100149066	NM_001128390.1	NA	0.01094	0.1568	0.72	0.047
zgc:158785	NM_001080696.1	MARCH3	0.00648	0.12567	0.72	0.042
fbxo40.2	XM_005161251.2, XM_689616.5	FBXO40	0.22252	0.54694	0.72	0.068
myl1	NM_200000.1	MYL1	0.00044	0.04262	0.72	0.056
nr4a2b	NM_001002406.1, XM_009302233.1	NA	0.17925	0.51295	0.72	0.181
mical2a	XM_009303575.1, XM_009303576.1, XM_009303577.1, XM_009303578.1, XM_009303579.1, XM_009303580.1	MICAL2	0.20104	0.52859	0.721	0.104
LOC100002134	XM_009293889.1, XM_009293890.1	NA	0.0017	0.07155	0.721	0.055
LOC100003714	XM_001343163.6, XM_005168487.2, XM_005168488.2, XM_009299875.1	NA	0.05527	0.31769	0.721	0.166
itga7	XM_009305711.1	NA	0.13697	0.4592	0.721	0.035
hepacam	XM_002666373.4, XM_005168626.2	NA	0.07743	0.36362	0.721	0.152
hsd20b2	XM_689815.4	NA	0.28667	0.60269	0.721	0.376
slc6a1b	NM_001007362.1	SLC6A1	0.28784	0.60292	0.721	0.296
si:dkey-175a17.4	XM_677725.7	NA	0.16955	0.50084	0.721	0.267
atp2a1	NM_001007029.1	NA	0.00208	0.07796	0.721	0.114
si:ch73-21g5.7	rna57798	NA	0.04051	0.27716	0.721	0.067
atp1a3a	NM_131684.2	ATP1A3	0.219	0.54441	0.721	0.213
LOC101882086	XM_009301151.1	NA	0.07516	0.35953	0.721	0.164
LOC103911087	rna52519	NA	0.08281	0.37255	0.721	0.035
LOC101884782	XM_009304412.1	NA	0.111	0.42216	0.722	0.178
dnm1a	NM_001245965.1, XM_005168076.2, XM_005168080.2, XM_009301116.1, XM_009301117.1, XM_009301118.1, XM_009301119.1, rna17543, rna17544, rna17545, rna17547, rna17548, rna17553	DNM1	0.12315	0.43995	0.722	0.323
slc25a25b	NM_001160020.1, XM_005171907.2, XM_009301543.1, XM_009301544.1, XM_009301545.1	SLC25A25	0.15769	0.48723	0.722	0.1
LOC103909203	rna48606	NA	0.36755	0.66359	0.722	0.246
LOC553446	rna42069	NA	0.02325	0.219	0.722	0.289
tpd52l1	NM_001020734.1, XM_005160819.2, XM_005160820.2, XM_005160821.2, XM_009294888.1, XM_009294889.1	TPD52L1	0.00035	0.03946	0.722	0.02
emc4	NM_205658.1	EMC4	0.00669	0.12732	0.722	0.09
LOC101883721	rna25857	NA	0.14254	0.46774	0.722	0.155
tmem119a	XM_682863.4	NA	0.05898	0.3246	0.722	0.035
epdr1	NM_001002416.2	EPDR1	0.01301	0.16814	0.722	0.1
kif15	XM_002666923.3	KIF15	0.20183	0.52944	0.722	0.354
myha	XM_001923974.5	MYH1	0.03516	0.25871	0.722	0.093
spata18	NM_001018678.1	SPATA18	0.00028	0.03734	0.722	0.049
hmgn3	NM_001007311.2, NM_001243173.1, NM_001243174.1, NM_001243176.1	HMGN3	0.32817	0.6334	0.722	0.171
si:dkey-217l24.1	XM_003201442.3, XM_009298044.1	NA	0.02599	0.22838	0.722	0.017
LOC103910366	XM_009299988.1	NA	0.34751	0.64852	0.723	0.088
esco2	NM_001003872.1, XM_005160818.1	ESCO2	0.21846	0.54403	0.723	0.367
slc6a6b-2	NM_001037661.1-2	NA	0.2055	0.53343	0.723	0.206
psmc3ip	NM_001002124.2	PSMC3IP	0.36806	0.66397	0.723	0.372
LOC101887176	XM_005157267.2	NA	0.02243	0.21504	0.723	0.097
mcts1	NM_201071.1	MCTS1	0.00309	0.09195	0.723	0.033
LOC103909363	rna52296	NA	0.02966	0.24067	0.723	0.074
ccdc141	XM_001921349.5	CCDC141	0.0114	0.15926	0.723	0.068
LOC100535144	XM_003198033.2	NA	0.57315	0.79664	0.723	0.13
xirp2	XM_003199247.3	NA	0.04183	0.28123	0.723	0.018
LOC103908811	XM_009291530.1	NA	0.18986	0.51982	0.723	0.141
iqsec3b	XM_009293398.1, XM_009293399.1, XM_677830.5	IQSEC3	0.2553	0.57756	0.723	0.413
pdk4	NM_001128704.1	PDK4	0.23265	0.55422	0.723	0.175
zmp:0000000768-2	NM_001122700.1-2	NA	0.00588	0.12083	0.724	0.05
ryr2a	XM_009300703.1	NA	0.04436	0.2897	0.724	0.189
LOC101884924	XM_009302722.1, XM_009302723.1	NA	0.10864	0.41798	0.724	0.199
haus4	NM_001002425.1	AL132780.3	0.14461	0.46994	0.724	0.343
lim2.4	NM_001002407.1, XM_009294038.1	LIM2	0.42897	0.70553	0.724	0.054
apex1	NM_213421.1, XM_005164511.2, XM_009299954.1, XM_009299955.1	APEX1	0.04788	0.29861	0.724	0.157
cdc14aa	NM_201149.1, XM_005163259.2	CDC14A	0.07922	0.36711	0.724	0.054
irgq2	NM_001044810.2	IRGC	0.00142	0.06637	0.724	0.004
LOC100534782	XM_003198644.3, XM_005165375.2, XM_005165376.2	NA	0.05537	0.31769	0.724	0.15
ptprb	XM_005171703.2, XM_009299538.1	PTPRB	0.12492	0.44258	0.724	0.199
pof1b	XM_002666059.4	POF1B	0.064	0.33626	0.724	0.147
fam114a1	NM_001089478.1, XM_009307313.1	FAM114A1	0.00436	0.10446	0.724	0.035
pex11a	NM_001103120.1	PEX11A	0.28021	0.59657	0.724	0.023
ucp2	NM_131176.1, XM_009305562.1	NA	0.19462	0.5227	0.725	0.044
LOC100149084	XM_005173026.2	NA	0.19411	0.52226	0.725	0.031
LOC101886001	XM_009300686.1	NA	0.01519	0.1816	0.725	0.146
zc3h12a	XM_001338652.6	ZC3H12A	0.15309	0.48222	0.725	0.121
LOC100330916	XM_009296290.1, XM_009296297.1, XM_009296301.1, XM_009296308.1, XM_009296312.1, XM_009296317.1, XM_009296325.1	NA	0.06284	0.33334	0.725	0.146
rph3a	XM_005172601.2, XM_005172602.2, XM_005172603.2, XM_009305085.1	NA	0.2326	0.55421	0.725	0.235
pnp4a	NM_001002102.1, XM_009306025.1	NA	0.19319	0.52145	0.725	0.347
insm1b	NM_199658.1	INSM1	0.03091	0.24528	0.726	0.047
ngb	NM_131853.1	NGB	0.05276	0.31089	0.726	0.078
adamtsl3	XM_003198899.3	ADAMTSL3	0.02421	0.22187	0.726	0.012
egfra-2	NM_194424.1-2	NA	0.00094	0.057	0.726	0.056
arl11	NM_199693.1	ARL11	0.17336	0.50541	0.726	0.473
bnip1b	XM_001333689.6	BNIP1	0.11143	0.42266	0.726	0.394
rgra	NM_001017877.1	RGR	0.3679	0.66391	0.726	0.428
impdh1a	NM_001002177.1, XM_005159007.2, XM_005159008.2, XM_009293441.1	IMPDH1	0.00422	0.10387	0.726	0.111
hivep1	XM_001340663.5, XM_005159337.2, XM_005159338.2, XM_005159339.2, XM_009293968.1, XM_009293969.1, XM_009293970.1	ZNF831	0.15797	0.48754	0.726	0.258
zgc:112977	NM_001020813.1	NA	0.0219	0.21267	0.726	0.097
LOC100004528	XM_001343766.6, XM_009291984.1	NA	0.17855	0.51222	0.726	0.104
mlc1	NM_001104939.1, XM_005169941.2, XM_005169942.2, XM_005169943.2	MLC1	0.03818	0.27037	0.726	0.12
lca5	XM_009297006.1, XM_009297007.1, XM_009297008.1, XM_009297009.1	LCA5	0.01528	0.18176	0.727	0.111
si:busm1-57f23.1	NM_001004512.2	NA	0.03584	0.26091	0.727	0.029
znf507	XM_005166460.2	ZNF507	0.0461	0.29487	0.727	0.045
si:dkey-103i16.6	NM_001044708.1, XM_005169935.2, rna46817	NA	0.07861	0.36563	0.727	0.271
dap3	NM_001098737.1	DAP3	0.00365	0.09857	0.727	0.026
efna1a	NM_200597.1	EFNA1	0.0251	0.22475	0.727	0.102
vash2	NM_001025523.1, XM_005160740.2, XM_005160741.2	VASH2	0.00814	0.13783	0.728	0.063
LOC100002469	XM_001336834.5	NA	9e-05	0.02492	0.728	0.026
ntn4	NM_001037686.1, XM_009303070.1	NTN4	0.13436	0.4568	0.728	0.035
viml	NM_200773.1	VIM	0.05216	0.30907	0.728	0.181
mad2l1bp	XM_005173022.2, XM_009300719.1	MAD2L1BP	0.05533	0.31769	0.728	0.07
crtac1b	XM_009307524.1	CRTAC1	0.00032	0.03899	0.728	0.033
lmod3	XM_003201178.3	LMOD3	0.04916	0.30133	0.728	0.073
si:ch211-234h8.7	NM_001126401.1, XM_005164042.2	NA	0.00287	0.09078	0.728	0.055
LOC101883245	XM_005173057.2	NA	0.05166	0.30703	0.728	0.038
LOC101886622	XM_005172138.2	NA	0.15327	0.48237	0.729	0.029
cmn	NM_131014.1, XM_005156049.2, XM_005156050.2, XM_009306477.1, XM_009306478.1, XM_009306479.1, XM_009306480.1, XM_009306481.1, XM_009306482.1, XM_009306483.1, XM_009306484.1, XM_009306485.1	NA	0.11454	0.42646	0.729	0.088
rcan3	NM_001005392.1, XM_005158490.1	RCAN3	0.04147	0.28043	0.729	0.053
kcnj11l	NM_001012387.2	KCNJ11	0.11573	0.429	0.729	0.272
LOC566221	XM_005164458.2, XM_005164459.2, XM_689489.6	NA	0.00896	0.14501	0.729	0.105
etv4	NM_131425.2, XM_009306586.1	ETV4	0.02066	0.2063	0.729	0.084
LOC100007503	XM_009301768.1	NA	0.04939	0.30194	0.729	0.268
soat1	NM_001123272.1, XM_005166868.2, XM_009303810.1	SOAT1	0.19832	0.5258	0.729	0.02
hspbp1	NM_200075.1	HSPBP1	0.05975	0.32596	0.729	0.155
catip	NM_001076770.1, XM_005165844.2, XM_009302242.1	CATIP	0.01154	0.16036	0.729	0.119
her13	NM_001017901.1	HES6	0.01715	0.1903	0.729	0.196
mgarp	NM_001282050.1, XM_005169620.2, XM_009291247.1, XM_009291249.1	NA	0.07508	0.35932	0.73	0.096
elk1	XM_691202.5	ELK1	0.14124	0.46572	0.73	0.112
si:dkey-239n17.4	XM_001922690.4, XM_005158079.2, XM_009292393.1	SMAD4	0.01329	0.16969	0.73	0.154
ssbp3a	NM_001130643.1, XM_005171143.2, XM_009297791.1	SSBP3	0.01322	0.16922	0.73	0.062
si:dkey-82i20.1	XM_002666328.3	NA	0.02842	0.23665	0.73	0.012
LOC568864	rna23922	NA	0.02086	0.20734	0.73	0.105
LOC101882614	XM_009292277.1, XM_009292278.1	NA	0.08823	0.38225	0.73	0.107
lrrk2	NM_001201456.1, XM_009298197.1, rna61957	LRRK2	0.02981	0.24103	0.73	0.141
casp7	NM_001020607.1, XM_005156332.2, XM_005156333.1	CASP7	0.11067	0.42151	0.73	0.122
LOC103908996	XM_009292741.1	NA	0.01154	0.16036	0.73	0.046
gsg1l	NM_001039976.1	GSG1L	0.07442	0.35844	0.73	0.141
terf1	XM_690237.5	TERF1	0.20271	0.53051	0.73	0.254
fgfbp2b	NM_001089526.1, XM_005170895.2	FGFBP2	0.07033	0.35006	0.73	0.133
zgc:194990	NM_001130790.1, XM_005166884.2	RFPL4A	0.0721	0.35288	0.731	0.204
tdh2	NM_001099417.1	NA	0.45698	0.72457	0.731	0.103
sez6a	XM_001919935.5, XM_005169184.2	SEZ6	0.02713	0.2334	0.731	0.177
cpa5	NM_199271.1	CPA1	0.26917	0.58868	0.731	0.475
LOC101885851	XM_005170886.1	NA	0.04248	0.28325	0.732	0.114
sh3gl2	NM_201116.1	NA	0.17259	0.50476	0.732	0.164
cxadr	NM_152948.1	AC136352.4	0.03191	0.24913	0.732	0.155
zgc:85869	NM_213226.1	NA	0.00569	0.11944	0.732	0.002
ric3	XM_691970.5	NA	0.42403	0.7022	0.732	0.318
hirip3	NM_199823.1	HIRIP3	0.02136	0.20958	0.732	0.157
ggctb	NM_213005.1, XM_005173544.2	GGCT	0.00118	0.06258	0.732	0.011
st18	XM_003201336.3	NA	0.18176	0.51295	0.733	0.057
grb10a	NM_001004287.1	GRB10	0.21176	0.53905	0.733	0.222
LOC101886189	XM_009301140.1, XM_009301141.1, XM_009301142.1, XM_009301143.1	NA	0.01532	0.18185	0.733	0.139
p4ha1b	NM_214691.1, XM_009292958.1, XM_009292959.1, XM_009292960.1	P4HA1	0.04902	0.30092	0.733	0.069
zgc:112466	NM_001017679.1, XM_005170234.2, XM_005170235.2, XM_009295058.1, rna52488	NA	0.0617	0.33054	0.733	0.082
crip1	NM_001159819.2, NM_001166582.1	CRIP1	0.15759	0.48718	0.733	0.193
ddx11	NM_001007319.1	DDX11	0.10659	0.41519	0.733	0.261
kdelr3	NM_200640.1	KDELR3	0.00779	0.13553	0.733	0.031
enpp4	NM_001017887.1	ENPP4	0.2117	0.53905	0.733	0.244
LOC101883348	XM_005160549.2	NA	0.14485	0.47025	0.733	0.193
si:ch211-153j24.3	XM_687741.7	NA	0.34258	0.64505	0.733	0.484
chac1	NM_001110126.2	CHAC1	0.04291	0.28461	0.733	0.078
uqcrfs1	NM_001103194.1	UQCRFS1	0.00058	0.04849	0.734	0.023
shroom1	XM_682698.7	SHROOM1	0.11715	0.43099	0.734	0.015
LOC103908846	rna41349, rna41350	NA	0.37332	0.66761	0.734	0.321
neurod1	NM_130978.1	NEUROD1	0.22287	0.5474	0.734	0.258
zgc:103755	NM_001006009.1	NA	0.36362	0.66097	0.734	0.237
snrkb	NM_200833.1, XM_005174310.2	NA	0.05066	0.30521	0.734	0.141
LOC100004079	XM_001343438.4	NA	0.35734	0.65661	0.734	0.215
hmbox1a	NM_001030264.1, XM_005169831.2, XM_005169832.2, XM_009292894.1	HMBOX1	0.10705	0.41558	0.734	0.169
matn1	NM_001099740.2, XM_005159764.2	MATN1	0.07144	0.35175	0.735	0.165
si:ch211-11c15.3	XM_005173292.2	NA	0.00078	0.05327	0.735	0.055
dmbx1b	NM_001017625.2	NA	0.02596	0.22838	0.735	0.139
hsp70l	NM_001113589.1	NA	0.29531	0.60837	0.735	0.233
LOC101886056	rna9174	NA	0.13949	0.46344	0.735	0.029
lars2	NM_001105701.1	LARS2	0.01153	0.16036	0.735	0.138
aak1a	XM_005167312.2, XM_005167313.2, XM_005167315.2, XM_005167316.2, XM_692360.6	AAK1	0.16037	0.49089	0.735	0.201
LOC103910607	rna34345	NA	0.15269	0.4818	0.735	0.12
scn3b	NM_001080802.1, XM_009291661.1, XM_009291662.1, XM_009291663.1	SCN3B	0.03599	0.26136	0.735	0.115
LOC101883726	XM_005173532.2	NA	0.05538	0.31769	0.735	0.213
cplx3b	NM_001171590.1	CPLX3	0.28912	0.60366	0.735	0.357
wu:fb16f03	XM_003201630.3	NA	0.01156	0.16036	0.735	0.02
LOC103909701	rna58367	NA	0.16842	0.49924	0.735	0.056
pax8	XM_001339857.6, XM_009299769.1, XM_009299774.1	PAX8	0.10711	0.41558	0.735	0.098
tuft1a	NM_001080001.1, XM_005169747.2	TUFT1	0.10143	0.40588	0.735	0.097
rasgrf2b	NM_001128233.1, XM_009301771.1, XM_009301772.1, XM_009301773.1, XM_009301774.1, XM_009301775.1	RASGRF2	0.0443	0.2897	0.736	0.066
LOC570835	XM_694356.7	NA	0.06466	0.3377	0.736	0.206
cyp1c2	NM_001114849.1	NA	0.15196	0.48105	0.736	0.301
runx2b	NM_212862.1	RUNX2	0.00811	0.1377	0.736	0.061
LOC101883582	XM_005173531.2	NA	0.12465	0.44232	0.737	0.2
wu:fj16a03	rna36447	NA	0.16585	0.49728	0.737	0.096
si:ch211-147k9.7	XM_005170700.2	NA	0.03557	0.25987	0.737	0.033
ablim2	XM_009306727.1, XM_009306728.1, XM_009306729.1, XM_009306730.1, XM_009306731.1, XM_009306732.1, XM_009306733.1, XM_009306734.1, XM_009306735.1	ABLIM2	0.02738	0.23373	0.737	0.089
LOC101885892	rna53798	NA	0.07791	0.36445	0.737	0.153
LOC100006660	NM_001128369.1	NA	0.11552	0.42866	0.737	0.083
col17a1b	XM_005156931.2, XM_692149.7	COL17A1	0.01111	0.15788	0.738	0.137
ppp1r13ba	NM_001204257.1, XM_009292887.1, XM_009292888.1, XM_009292889.1, XM_009292890.1, XM_009292891.1, XM_009292892.1	PPP1R13B	0.0095	0.14905	0.738	0.128
myo5b	NM_001161632.1, XM_009295325.1, XM_009295326.1, XM_009295327.1, XM_009295328.1	AC090227.1	0.22017	0.54566	0.738	0.25
nfil3-5	NM_001197058.1, XM_005165724.2	NA	0.36086	0.6591	0.738	0.417
mknk2b	NM_194402.1	MKNK2	0.11231	0.42356	0.738	0.113
cpne4b	XM_003200571.3	CPNE4	0.03603	0.2615	0.738	0.095
spidr	XM_003201337.3	NA	0.08516	0.37697	0.738	0.059
matn3b	NM_001012385.1, XM_005156825.2, XM_005156826.2, XM_005156827.2	MATN3	0.20057	0.52837	0.738	0.083
sp7	NM_212863.1	SP7	0.03598	0.26136	0.738	0.071
slc47a1	NM_001014310.2, XM_009295649.1	SLC47A1	0.12755	0.44624	0.738	0.177
LOC101886340	XM_005174576.2	NA	0.00785	0.13603	0.738	0.048
flna	XM_009296770.1, XM_009296771.1	FLNA	0.04559	0.29325	0.739	0.131
prim2	NM_214782.2, XM_005156811.2, XM_005156812.2	PRIM2	0.20285	0.53067	0.739	0.361
LOC568699	XM_692045.4	NA	0.00169	0.07136	0.739	0.08
si:ch211-150f22.3	NM_001301114.1	NA	0.00367	0.09857	0.739	0.097
mapk4	NM_213473.1, XM_005167152.2	MAPK4	0.01	0.15159	0.739	0.043
fancd2	NM_201341.1, XM_005166027.2, XM_005166028.2	FANCD2	0.22554	0.54982	0.739	0.371
gdpd4a	XM_002665284.4	GDPD4	0.31084	0.6212	0.739	0.221
dtnba	NM_199709.1, XM_005168526.2, XM_005168527.2, XM_005168528.2, XM_009294981.1, XM_009294983.1	NA	0.00634	0.12449	0.739	0.118
traf3ip2l	XM_002662486.3	TRAF3IP2	0.17544	0.50818	0.739	0.2
tiam1a	XM_001924009.5, XM_009305321.1, XM_009305322.1, XM_009305323.1	TIAM1	0.01825	0.19609	0.74	0.092
rtn4rl2a	NM_203479.1	RTN4RL2	0.30379	0.61604	0.74	0.394
LOC103909573	rna55746, rna55747, rna55748	NA	0.11209	0.42321	0.74	0.403
zgc:153018	NM_001076639.1	NA	0.23074	0.55337	0.74	0.28
fads6	XM_003199660.3	NA	0.05744	0.32208	0.74	0.091
LOC103909063	rna45903	NA	0.23289	0.55439	0.74	0.665
larp4ab	XM_005166092.2, XM_009302582.1, XM_009302583.1, XM_009302584.1	LARP4	0.08008	0.36813	0.74	0.184
ccdc14	XM_009302173.1	CCDC14	0.10422	0.41056	0.74	0.06
slc22a31	XM_694062.7	SLC22A31	0.03657	0.26393	0.74	0.08
nuak2	XM_683672.7	NUAK2	0.01035	0.15358	0.74	0.025
epha5	XM_001338028.6, XM_005172609.2	NA	0.0242	0.22182	0.74	0.031
slc20a1b	NM_212588.1, XM_005155625.2, XM_009305227.1	SLC20A1	0.05808	0.32359	0.74	0.149
coq10b	NM_001017747.1	COQ10B	0.28825	0.60314	0.74	0.17
si:dkey-117n7.5	NM_001044894.1	NA	0.2089	0.53715	0.74	0.014
oxa1l	NM_001105130.2	OXA1L	0.00052	0.04477	0.74	0.099
LOC103909263	XM_009294349.1	NA	0.32583	0.63173	0.74	0.37
numbl	NM_001012375.3, XM_005173378.2	NUMBL	0.01735	0.19129	0.74	0.143
snf8	NM_001007412.1	SNF8	0.00137	0.06565	0.741	0.033
fbxo33	XM_691051.5	FBXO33	0.00163	0.07055	0.741	0.039
cnga1	XM_695944.7	CNGA1	0.05687	0.32156	0.741	0.127
zgc:172120	NM_001128276.1, XM_009307356.1	NA	0.03323	0.25257	0.741	0.02
gpr63	XM_002665622.4	GPR63	0.21727	0.54305	0.741	0.066
vrk2	NM_201170.1	VRK2	0.05735	0.32204	0.741	0.088
reln	NM_001246276.1	RELN	0.26384	0.58563	0.741	0.285
LOC100005948	XM_001344808.7	NA	0.33235	0.63574	0.741	0.315
sec14l1	XM_009299874.1	SEC14L1	0.06046	0.3276	0.741	0.002
zgc:171459	NM_001111165.1	NA	0.06658	0.34155	0.741	0.223
LOC100331776	XM_009296349.1, XM_009296350.1	NA	0.09588	0.39564	0.741	0.19
LOC100538025	XM_003199877.3	NA	0.30549	0.61765	0.741	0.461
filip1b	XM_680430.7	FILIP1	0.00459	0.10677	0.742	0.077
mipa	NM_001003534.1	MIP	0.38699	0.67747	0.742	0.121
sorbs2a	XM_009307443.1, XM_009307445.1, XM_009307449.1, XM_009307451.1, XM_009307454.1, XM_009307461.1, XM_009307465.1, XM_009307467.1, XM_009307469.1, XM_009307471.1	SORBS2	0.04949	0.30225	0.742	0.149
zgc:158345	rna2527	NA	0.0043	0.10446	0.742	0.008
gpc1b-2	NM_201020.1-2	NA	0.04867	0.3003	0.742	0.062
col1a1b	NM_201478.1, XM_005155976.2, XM_005155980.2	COL1A1	0.01208	0.16274	0.742	0.139
reln-3	NM_001246276.1-3	NA	0.18193	0.51295	0.742	0.183
gapdhs	NM_213094.2	GAPDHS	0.09745	0.39901	0.742	0.28
LOC101884694	XM_005174182.1	NA	0.17866	0.5124	0.742	0.134
kiaa1024	XM_002667392.3	NA	0.05104	0.30578	0.742	0.135
si:ch211-105j21.7	NM_001256640.1, XM_005172095.2, XM_005172096.2	NA	0.02251	0.21521	0.742	0.051
LOC101885004	XM_009303140.1, XM_009303141.1, XM_009303142.1	NA	0.06956	0.34855	0.742	0.096
pola2	NM_199581.1	POLA2	0.24788	0.57061	0.742	0.367
LOC103910780	XM_009300763.1	NA	0.06062	0.32807	0.743	0.038
pcyt1bb	NM_001037374.1, XM_005157481.2	PCYT1B	0.4074	0.69047	0.743	0.162
zgc:173726	NM_001109848.1	NA	0.07671	0.36251	0.743	0.164
LOC565490	XM_688776.7	NA	0.27342	0.59088	0.743	0.557
LOC557514	XM_005163693.2	NA	0.03295	0.25192	0.743	0.042
dtna	NM_001080581.1, XM_005162868.2, XM_005162869.2, XM_009297592.1, XM_009297593.1, XM_009297594.1, XM_009297595.1, XM_009297596.1, XM_009297597.1, XM_009297598.1, XM_009297599.1, XM_009297600.1, XM_009297601.1, XM_009297602.1	DTNA	0.01639	0.18748	0.743	0.021
plk4	NM_001118892.1, XM_005158871.2	PLK4	0.05043	0.30484	0.743	0.202
fahd2a	NM_212918.1, XM_009304176.1	FAHD2A	0.00211	0.07857	0.743	0.056
ercc6	XM_683880.7	ERCC6	0.23413	0.5551	0.743	0.22
LOC100331996	XM_002660790.4	NA	0.3529	0.65254	0.743	0.27
rs1a	NM_001003438.2	RS1	0.05846	0.32408	0.743	0.096
LOC101886132	rna10140, rna10141	NA	0.01508	0.1813	0.743	0.092
pygma	NM_001020628.1	PYGM	0.23683	0.55826	0.743	0.018
anapc15	NM_001045450.1	ANAPC15	0.01192	0.16225	0.743	0.069
aqp8a.1	NM_001004661.1	AQP8	0.22655	0.55031	0.743	0.211
gngt1	NM_199967.1	GNGT1	0.12191	0.43763	0.743	0.14
LOC101886485	rna23516	NA	0.15424	0.48304	0.744	0.202
zgc:101788	NM_001105601.1	NA	0.33977	0.64255	0.744	0.301
prdm13	XM_001336555.5	PRDM13	0.39649	0.68295	0.744	0.238
LOC103910244	rna6352	NA	0.15202	0.48105	0.744	0.139
ms4a17a.7	XM_005164952.2, XM_009301047.1	MS4A12	0.0514	0.30631	0.744	0.121
s100b	NM_001002552.2, XM_009296202.1	S100B	0.09149	0.38849	0.744	0.059
socs9	NM_001113801.1, XM_005173430.2	NA	0.00301	0.09173	0.744	0.011
ppp1r8a	NM_001100952.1	PPP1R8	0.08754	0.38112	0.744	0.098
zgc:110716	NM_001017586.1	NA	0.13049	0.45005	0.744	0.112
rx1	NM_131225.2	RAX2	0.13266	0.45386	0.744	0.167
lman2la	NM_205725.2	LMAN2L	0.11155	0.42298	0.744	0.078
pfkfb4l	NM_198816.1, XM_005166025.2	NA	0.12107	0.43597	0.744	0.195
LOC566996	XM_005172329.2, XM_690280.5	NA	0.03893	0.27172	0.744	0.225
mycb	NM_200172.1	MYC	0.03966	0.27429	0.744	0.57
myo3a	NM_205579.1	MYO3A	0.23056	0.55337	0.744	0.145
LOC101882925	XM_005174174.2	NA	0.31094	0.6212	0.745	0.085
zgc:65851	NM_199534.1	NA	0.20397	0.53155	0.745	0.129
zeb2b	NM_001245966.1	ZEB2	0.04341	0.28652	0.745	0.115
LOC100334619	XM_009301748.1, XM_009301751.1, rna55412	NA	0.16895	0.49996	0.745	0.34
slc12a1	XM_009293403.1	SLC12A1	0.05281	0.31108	0.745	0.122
lrrc31	XM_009297491.1	LRRC31	0.08437	0.37529	0.745	0.213
LOC103910459	rna10068, rna10069	NA	0.33962	0.64251	0.745	0.092
mpv17	NM_201165.2	MPV17	0.04873	0.30045	0.745	0.07
si:dkeyp-69c1.6	XM_682664.5	NA	0.0223	0.21477	0.745	0.085
mpp6b	NM_001044777.1, XM_005170013.2	MPP6	0.24841	0.57144	0.745	0.265
mid1ip1l	NM_213439.1	NA	0.38058	0.6723	0.745	0.379
si:ch211-189a21.1	XM_009299811.1	CYTH3	0.01625	0.18681	0.745	0.065
auts2	XM_009305336.1, XM_009305337.1, XM_009305338.1, XM_009305339.1, XM_009305340.1, XM_009305341.1	NA	0.10674	0.41519	0.745	0.134
bahd1	XM_005158826.2, XM_005158827.2, XM_688042.7	BAHD1	0.0146	0.17843	0.745	0.13
ntpcr	NM_001003463.1, XM_005169557.2	NTPCR	0.00265	0.08654	0.745	0.079
ubash3ba	XM_001923850.4	UBASH3B	0.08853	0.38267	0.746	0.107
gins4	NM_001003546.2	GINS4	0.31722	0.62596	0.746	0.437
tspan5a	NM_001006047.1	TSPAN5	0.04413	0.28915	0.746	0.006
LOC101884416	XM_005164791.2	NA	0.10484	0.41145	0.746	0.231
pbxip1a	XM_005159476.2, XM_005159477.2, XM_009294064.1, XM_686823.7	NA	0.1011	0.40548	0.746	0.166
LOC100538118	rna8905, rna8906, rna8907, rna8908	NA	0.036	0.26136	0.746	0.259
si:dkeyp-53d3.3	NM_001089396.2	NA	0.09375	0.39259	0.746	0.165
LOC100534832	rna32523	NA	0.22645	0.55027	0.746	0.117
pygmb	NM_200472.1, XM_005172262.2, rna24029	PYGM	0.12234	0.43824	0.746	0.196
LOC100537942	XM_003198848.3	NA	0.08807	0.38191	0.746	0.154
rad54b	XM_683887.7	RAD54B	0.04292	0.28461	0.747	0.215
mafga	NM_001002045.3, XM_005164252.2, XM_009299802.1	MAFG	0.19259	0.52114	0.747	0.089
cx23	NM_001013546.1, XM_005160685.1	GJE1	0.27625	0.59348	0.747	0.295
asb10	NM_001077148.2, XM_009297581.1, XM_009297582.1	ASB10	0.1003	0.40451	0.747	0.212
fam57ba	NM_199637.1, XM_005163853.2, XM_005163854.2, XM_005163855.2, XM_005163856.2, XM_005163857.2, XM_005163858.2, XM_005163859.2, XM_005163860.2, XM_005163863.2, XM_005163864.2, XM_009299328.1, XM_009299330.1	FAM57B	0.02346	0.21921	0.747	0.097
LOC101884669	XM_009298920.1	NA	0.11178	0.42312	0.747	0.242
LOC101883179	XM_005171741.2	NA	0.00324	0.0946	0.747	0.091
rab3db	NM_001002679.1, XM_005168476.2	RAB3D	0.04457	0.29049	0.747	0.24
six6b	NM_001020585.1	SIX6	0.10686	0.41525	0.747	0.165
pacsin1a	NM_001020538.1, XM_005161905.2, XM_005161906.2	PACSIN1	0.1995	0.52752	0.747	0.206
LOC560805	XM_684205.7	NA	0.04711	0.29714	0.747	0.183
LOC100329328	XM_002667380.4	NA	0.15273	0.4818	0.747	0.281
aglb	XM_002666682.3	AGL	0.4161	0.69689	0.747	0.048
trdn	XM_009294909.1	TRDN	0.17962	0.51295	0.748	0.16
LOC560086	XM_683481.3	NA	0.32197	0.62876	0.748	0.032
lmo7b	NM_001045444.2, XM_009292136.1, XM_009292139.1	LMO7	0.11625	0.42919	0.748	0.23
rprma	NM_001020664.1	RPRM	0.05063	0.30521	0.748	0.034
slco1c1	NM_001044997.3, XM_005164471.2, XM_005164472.2, XM_009299972.1, XM_009299973.1, XM_009299975.1	SLCO1C1	0.11942	0.43453	0.748	0.168
snx33	NM_001122855.2	SNX33	0.13445	0.45689	0.748	0.315
zgc:66475	NM_201064.1, XM_005168414.2, XM_005168415.2	NA	0.29175	0.6062	0.748	0.165
LOC101885562	rna52792, rna52793, rna52794	NA	0.14385	0.46919	0.748	0.56
kdsr	NM_201139.1	KDSR	0.05745	0.32208	0.748	0.033
rab4a	NM_001126381.1	RAB4A	0.00753	0.13406	0.748	0.127
rimbp2	XM_009304209.1, XM_009304210.1, XM_009304211.1, XM_009304212.1, XM_009304213.1, XM_009304214.1, XM_009304215.1, XM_009304216.1, XM_009304217.1, XM_009304218.1, XM_009304219.1, XM_009304221.1, XM_009304222.1, XM_009304223.1, XM_009304224.1, rna27956, rna27957, rna27958, rna27959, rna27960, rna27961, rna27962, rna27964	RIMBP2	0.32354	0.63027	0.748	0.31
mntb	NM_001103111.1, XM_005170271.2	MNT	0.02672	0.23136	0.748	0.182
dlgap1a	NM_001202455.1, XM_005163439.2, XM_009298578.1, XM_009298579.1, XM_009298580.1	DLGAP1	0.21141	0.53888	0.748	0.329
lect2l	NM_001048055.1	LECT2	0.49652	0.74988	0.749	0.139
LOC560863	XM_005174273.2, XM_009297771.1, XM_009297772.1, XM_009297773.1	NA	0.06645	0.34121	0.749	0.238
aqp9b	NM_001177744.1	AQP9	0.04757	0.29822	0.749	0.199
LOC101884750	rna8221	NA	0.08178	0.37093	0.749	0.402
LOC100000890	XM_001340960.3, XM_009293881.1	NA	0.1119	0.42312	0.749	0.214
mlf1	XM_003199993.3, XM_005169675.2, XM_009291392.1	MLF1	0.00693	0.12912	0.749	0.056
LOC103909485	rna54475	NA	0.09151	0.38853	0.749	0.183
LOC100535458	XM_003198542.3	NA	0.05296	0.31154	0.749	0.228
trps1	NM_001177934.1, XM_009294449.1, XM_009294450.1	TRPS1	0.05656	0.32016	0.749	0.098
rnaseh2a	NM_200226.2	RNASEH2A	0.08023	0.36842	0.749	0.248
asap1b	XM_003201277.3, XM_005162605.2, XM_005162606.2, XM_009297309.1, XM_009297310.1, XM_009297311.1, XM_009297312.1, XM_009297314.1	ASAP1	0.10997	0.4206	0.749	0.183
scpp1	NM_001145240.1	NA	0.21326	0.53995	0.75	0.174
LOC100331367	XM_009301131.1	NA	0.15602	0.48531	0.75	0.034
adss	NM_001017804.1	ADSS	0.22102	0.54641	0.75	0.022
LOC103908843	rna41213	NA	0.51968	0.76353	0.75	0.696
sprn	NM_198981.2	NA	0.10341	0.40923	0.75	0.042
mpp3b	XM_001340154.4, XM_005156120.2, XM_009306543.1, XM_009306544.1, XM_009306545.1, XM_009306546.1, XM_009306547.1, XM_009306548.1, XM_009306549.1	MPP3	0.3246	0.63093	0.75	0.129
hs3st4	NM_001080589.1	HS3ST4	0.0796	0.36763	0.751	0.211
tmem130	NM_001110034.1	TMEM130	0.07846	0.36553	0.751	0.307
mych	NM_001126109.1, XM_005166249.2	NA	0.18753	0.51718	0.751	0.19
hcrt	NM_001077392.2	HCRT	0.162	0.49253	0.751	0.207
wnk1b	XM_005164548.2, XM_009300083.1, XM_009300084.1, XM_009300085.1, XM_009300086.1, XM_009300087.1, XM_009300088.1, XM_009300089.1, XM_009300090.1, XM_009300091.1, XM_009300092.1, XM_009300093.1, XM_009300094.1, rna8845	WNK1	0.02386	0.22097	0.751	0.043
slc41a3	XM_002666507.4, XM_005162397.2, XM_005162398.2, XM_005162399.2, XM_685001.7	NA	0.00063	0.04969	0.751	0.07
ghrb	NM_001111081.1, XM_005161186.2	GHR	0.18097	0.51295	0.751	0.365
gpr37b	NM_001144049.1	GPR37	0.1212	0.43627	0.751	0.175
LOC101883291	XM_005169861.2	NA	0.0088	0.14406	0.751	0.07
fbxl16	NM_001201336.1	FBXL16	0.07209	0.35288	0.752	0.167
fxr2	NM_200211.2, XM_009303037.1	FXR2	0.0126	0.16569	0.752	0.159
whsc1	NM_001082551.1	NSD2	0.14623	0.47208	0.752	0.269
wsb2	NM_001243384.1	WSB2	0.21347	0.53995	0.752	0.208
cntn2-2	NM_131446.1-2	NA	0.28786	0.60292	0.752	0.178
e2f2	XM_003200347.3	NA	0.14244	0.46774	0.752	0.246
sult1st6	NM_001002599.1, XM_005156126.2	SULT1C3	0.53578	0.77378	0.752	0.452
fem1a	NM_199837.1	NA	0.12789	0.44684	0.752	0.047
pax6l	XM_005164073.2	NA	0.41665	0.69717	0.752	0.06
tdo2b	NM_199856.1	TDO2	0.31117	0.62125	0.752	0.214
paqr6	XM_005158394.2, XM_694084.5	PAQR6	0.16461	0.49568	0.752	0.189
scara3	XM_005160848.2, XM_009294903.1	SCARA3	0.12605	0.44445	0.752	0.08
prox2	NM_001128292.2	PROX2	0.41211	0.69408	0.753	0.236
LOC100333967	XM_009299809.1, XM_009299810.1	NA	0.26255	0.58415	0.753	0.314
thop1	NM_001005930.1, XM_005155567.2, XM_005155568.2, XM_005155569.2	THOP1	0.01334	0.17009	0.753	0.069
dhrs7cb	NM_001020657.1, XM_009306357.1	DHRS7C	0.02513	0.22475	0.753	0.185
zgc:172341	NM_001287088.1	NA	0.01771	0.19367	0.753	0.004
zgc:174234	NM_001111227.1	NA	0.14119	0.4657	0.753	0.07
cx35b	NM_194420.1	NA	0.03236	0.25082	0.753	0.014
LOC558565	XM_699844.6	NA	0.17521	0.50801	0.753	0.199
pax2b	NM_131640.1	PAX2	0.15356	0.4827	0.753	0.29
gnat2	NM_131869.2	GNAT2	0.03249	0.25082	0.753	0.084
si:ch211-235m3.5	XM_005157381.2	NA	0.32052	0.62744	0.753	0.128
si:dkey-202l22.6	XM_001341759.6, XM_005169708.2	NA	0.50893	0.7576	0.753	0.337
hepacam-2	NM_001020690.1, rna41029	NA	0.03504	0.25838	0.753	0.028
zgc:153169	NM_001076766.1, XM_009307352.1	NA	0.0495	0.30225	0.753	0.16
si:dkey-219c10.4	XM_009304854.1	NA	0.06743	0.34352	0.754	0.146
shisa3	NM_001080662.2	SHISA3	0.00159	0.06986	0.754	0.022
slc7a3a	NM_001007329.2	SLC7A3	0.01221	0.16325	0.754	0.114
cdk18	XM_001919300.4	NA	0.0138	0.17345	0.754	0.117
LOC571043	XM_694595.7	NA	0.1162	0.42919	0.754	0.16
chst3b	NM_001110376.1	CHST3	0.16351	0.49429	0.754	0.026
slc29a1a	NM_001030177.1, XM_009307586.1	SLC29A1	0.04701	0.29707	0.754	0.042
kif4	NM_200823.1	KIF4B	0.09284	0.39089	0.754	0.181
col18a1	XM_009302337.1	NA	0.0256	0.22735	0.754	0.079
poc1b	NM_200118.1, XM_009297892.1	POC1B	0.09293	0.39089	0.754	0.145
clspn	XM_009301294.1	NA	0.33822	0.64092	0.755	0.465
fezf2	NM_131636.1, XM_005155836.2, XM_005155837.2, XM_005155838.2	FEZF2	0.35046	0.651	0.755	0.116
alpl	NM_201007.1, XM_005169272.2, XM_005169273.2, XM_009306077.1, XM_009306078.1	ALPL	0.128	0.44704	0.755	0.162
tgfbr3	XM_002662431.4	TGFBR3	0.08236	0.37183	0.755	0.018
LOC103911298	XM_009302794.1	NA	0.31158	0.62157	0.755	0.017
pdcd4b	NM_198978.1, XM_005161791.2	PDCD4	0.07496	0.35932	0.755	0.264
slc17a7	NM_001098755.1	NA	0.20908	0.53717	0.755	0.263
lars2-2	NM_001105701.1-2	NA	0.02974	0.24085	0.755	0.04
cep89	NM_200878.1, XM_005168972.2, XM_005168973.2, XM_009303313.1, XM_009303314.1, XM_009303315.1	CEP89	0.01272	0.16613	0.755	0.107
zgc:154142	NM_001099240.1	NA	0.40533	0.68894	0.755	0.082
slc5a12	NM_200368.1, XM_009298195.1	SLC5A12	0.19835	0.5258	0.755	0.013
lppr1	NM_001002132.1	NA	0.28222	0.59838	0.755	0.031
phkg1a	NM_001077612.1, XM_005169691.2	PHKG1	0.48115	0.74087	0.755	0.472
nrl	NM_001040331.1	NRL	0.15553	0.48457	0.755	0.019
si:dkeyp-104h2.3	XM_684017.5	NA	0.1055	0.41306	0.756	0.28
si:dkey-204k5.3	XM_001340956.3	NA	0.06931	0.34817	0.756	0.033
LOC100535812	XM_003197820.3, XM_009297225.1	NA	0.33928	0.6422	0.756	0.181
LOC794117	XM_005173366.2	NA	0.51214	0.75897	0.756	0.428
cntn1a	NM_180969.2	CNTN4	0.2716	0.58997	0.756	0.162
si:ch211-67f13.7	NM_001145588.1, XM_005157001.2, XM_009307478.1, XM_009307479.1	NA	0.10464	0.4114	0.756	0.162
LOC100006464	XM_001345161.4	NA	0.10672	0.41519	0.756	0.202
trmt10b	NM_001077281.1	TRMT10B	0.02797	0.2354	0.756	0.13
LOC101886243	rna57012	NA	0.42466	0.70274	0.756	0.256
golga7ba	NM_001017566.2, XM_005160170.2	GOLGA7B	0.02827	0.23618	0.756	0.137
si:dkey-166k12.1	XM_001341251.3, XM_009294427.1, XM_009294428.1	NA	0.1139	0.42604	0.756	0.104
sod3b	XM_001332722.6	SOD3	0.44068	0.71446	0.756	0.181
LOC100000753	XM_001340860.6, XM_005172987.2, XM_009300709.1	NA	0.1206	0.4355	0.756	0.177
LOC100333762	XM_002664079.4	NA	0.31661	0.62543	0.756	0.096
poldip2	NM_212714.1, XM_005157562.2, XM_009291605.1	POLDIP2	0.17764	0.51105	0.757	0.184
cd151	NM_001006041.1, XM_005174237.2	CD151	0.02957	0.24041	0.757	0.035
pibf1	NM_001003575.1, XM_009292091.1	PIBF1	0.01428	0.17651	0.757	0.099
csrnp3	XM_002667356.4	NA	0.10479	0.41142	0.757	0.217
cep57l1	NM_001003769.2, XM_005160678.2	CEP57L1	0.02055	0.20605	0.757	0.067
nup98	NM_200685.2, XM_005161439.2	NUP98	0.00933	0.14847	0.757	0.032
slc4a7	XM_009292603.1, XM_009292604.1, XM_009292605.1, XM_009292606.1, XM_009292607.1, XM_692231.6	SLC4A7	0.00738	0.13266	0.757	0.003
serpinh1a	NM_001110374.2	SERPINH1	0.22223	0.54678	0.757	0.088
LOC101883975	XM_005166168.2	NA	0.21231	0.53906	0.757	0.033
ndfip1l	NM_001002503.2, XM_005173872.2, XM_009295612.1	NDFIP1	0.00073	0.05185	0.757	0.035
mrc2	XM_001343974.5	MRC2	0.09386	0.39277	0.757	0.096
gsx1	NM_001012251.1	GSX1	0.02175	0.21195	0.757	0.008
mamdc1	XM_009293140.1, XM_009293141.1, XM_009293142.1	NA	0.16788	0.49901	0.757	0.172
si:ch73-142c19.2	XM_009296601.1, XM_009296602.1, XM_009296603.1, XM_694462.6	NA	0.15951	0.49004	0.757	0.245
rhno1	XM_003198221.3	NA	0.01453	0.17818	0.757	0.086
ctsl.1	NM_001002368.1, XM_005158777.1	NA	0.02936	0.23972	0.758	0.135
LOC100332354	XM_002667291.3	NA	0.05086	0.30558	0.758	0.044
ryr3	XM_009294773.1, XM_009294774.1, XM_009294775.1	RYR3	0.01133	0.15915	0.758	0.096
gga3	NM_001089354.1	GGA3	0.00943	0.14905	0.758	0.088
nol4la	XM_001922510.5	NOL4L	0.03615	0.26218	0.758	0.168
zgc:63480	NM_199826.1, XM_005173346.2, XM_005173347.2	NA	0.56779	0.79367	0.758	0.189
exd2	NM_001114406.1, XM_005169892.1	EXD2	0.01062	0.15437	0.758	0.009
LOC103908697	XM_009291995.1	NA	0.1117	0.42312	0.758	0.059
LOC100334314	XM_009292783.1, XM_009292784.1, XM_009292785.1	NA	0.04988	0.30372	0.759	0.094
stk11ip	NM_200288.2, XM_005166228.2	STK11IP	0.01175	0.16156	0.759	0.001
lbr	NM_001002720.1	LBR	0.03793	0.26931	0.759	0.088
dpysl3	NM_001020512.1	DPYSL3	0.06013	0.32644	0.759	0.011
zp3a.2	NM_001030120.1	ZP3	0.29325	0.60714	0.759	0.259
LOC101886309	XM_009299900.1, XM_009299901.1, XM_009299902.1, XM_009299903.1, XM_009299904.1, XM_009299905.1, rna8272, rna8273, rna8277	NA	0.18245	0.51319	0.759	0.018
si:rp71-10d19.4	XM_686582.6	NA	0.09435	0.39313	0.759	0.02
kdr	NM_001024653.2	KDR	0.05353	0.3135	0.759	0.101
pfkma	NM_001004575.1	PFKM	0.28257	0.59884	0.76	0.122
atxn1a	NM_001044826.1, XM_005159619.2, XM_005159620.2, XM_009294318.1	ATXN1	0.29726	0.61003	0.76	0.213
gnb3b	NM_213202.1, XM_005159345.2	GNB3	0.01581	0.18422	0.76	0.091
col12a1a	XM_002665259.4, XM_009293296.1, XM_009293297.1, XM_009293298.1	COL12A1	0.00213	0.07887	0.76	0.068
pnkd	NM_001256210.1	PNKD	0.02847	0.23678	0.76	0.1
pigr	XM_005163603.2, XM_689741.6	NA	0.04511	0.29189	0.76	0.182
pigs	NM_001076614.1, XM_009295629.1, XM_009295630.1	PIGS	0.06714	0.34309	0.76	0.017
brat1	NM_001040305.1, XM_005159817.2, XM_009306474.1, XM_009306476.1	BRAT1	0.03109	0.24608	0.76	0.001
cryzl1	NM_001002633.1, XM_005170981.2	CRYZL1	0.05508	0.31766	0.76	0.253
atp1b2a	NM_131669.3	ATP1B2	0.07329	0.35579	0.76	0.124
gabrd	XM_695007.6	GABRD	0.10277	0.40871	0.76	0.266
pak7	NM_212962.1	PAK5	0.16281	0.49312	0.76	0.04
ninl	NM_001281798.1	NINL	0.20861	0.537	0.76	0.216
LOC568406	XM_009305305.1	NA	0.02234	0.2148	0.761	0.153
fstb	NM_001039631.1, NM_001109831.1	FST	0.00536	0.11545	0.761	0.032
tagapb	NM_001004548.1, XM_009294596.1, XM_009294597.1, XM_009294598.1	TAGAP	0.11939	0.43453	0.761	0.17
LOC570839	XM_694361.7	NA	0.22812	0.55213	0.761	0.129
psme4a	XM_009307491.1, XM_009307492.1	PSME4	0.3618	0.65972	0.761	0.342
col1a2	NM_182968.2, XM_005159713.2, XM_009294364.1	COL1A2	0.01973	0.20352	0.761	0.157
akap17a	NM_200682.2, XM_009305019.1	AKAP17A	0.00285	0.09039	0.761	0.01
LOC103911786	XM_009305670.1, XM_009305671.1	NA	0.01682	0.18896	0.761	0.135
rnf34b	NM_001110035.1, XM_005162428.2, XM_005162429.2	RNF34	0.01682	0.18896	0.761	0.135
lhpp	NM_001098781.1	LHPP	0.19157	0.5207	0.761	0.11
ajap1	XM_005166950.2, XM_009303926.1	AJAP1	0.09685	0.39797	0.761	0.17
inhbb	NM_131068.2	INHBB	0.00243	0.08286	0.761	0.074
LOC103910795	rna14682	NA	0.53547	0.77377	0.761	0.722
loxl3b	NM_001145684.2, XM_005156544.2, XM_009307148.1, XM_009307149.1, XM_009307150.1	LOXL3	0.09143	0.38844	0.761	0.082
abat	NM_201498.2, XM_009299440.1	ABAT	0.3477	0.64869	0.761	0.165
LOC101883460	XM_005173817.2	NA	0.18839	0.51815	0.761	0.256
emilin1a	NM_001030207.1, XM_005160756.2	EMILIN1	0.01688	0.18936	0.761	0.116
LOC103909214	rna48885	NA	0.09332	0.39165	0.761	0.13
il13ra2	NM_001113731.1	IL13RA2	0.03244	0.25082	0.761	0.086
LOC101884708	XM_005164422.2	NA	0.18213	0.51295	0.761	0.257
si:ch73-263o4.4	XM_002661465.3	SRR	0.07977	0.36763	0.762	0.032
rab3ab	NM_001017761.1	RAB3A	0.15665	0.48614	0.762	0.266
zgc:113232	NM_001014359.1, NM_001127513.1	NA	0.31453	0.62395	0.762	0.048
shc3	XM_009295093.1	NA	0.18783	0.51747	0.762	0.282
rbm20	XM_678130.7	NA	0.00606	0.12194	0.762	0.06
LOC103908932	rna43066	NA	0.41009	0.69265	0.762	0.256
LOC103909465	rna53879	NA	0.41009	0.69265	0.762	0.256
LOC101886712	rna9953	NA	0.05163	0.30703	0.762	0.022
dph1	NM_001017861.1, XM_005157581.2, XM_005157582.2	DPH1	0.01752	0.19259	0.762	0.043
LOC101886422	XM_009300712.1	NA	0.08631	0.37847	0.762	0.061
si:ch73-14h1.2	XM_003197849.1	NA	0.38838	0.67825	0.763	0.702
zgc:153395	NM_001045421.1	SKOR2	0.44644	0.71877	0.763	0.288
pnpla6	XM_001921173.4, XM_005160052.2, XM_005160053.2, XM_005160054.2	PNPLA6	0.01119	0.15855	0.763	0.139
LOC103912012	rna37450	NA	0.29619	0.60927	0.763	0.58
tcerg1a	NM_198357.1	TCERG1	0.03345	0.25298	0.763	0.129
LOC103910792	rna14656	NA	0.33261	0.63574	0.763	0.803
LOC100002400	XM_001338635.5, XM_005166437.2, XM_005166438.2	NA	0.01036	0.15358	0.763	0.07
arrdc3a	NM_001080029.1	ARRDC3	0.00466	0.10771	0.763	0.034
kcnq5b	XM_009292013.1, XM_009292016.1, XM_691989.7	KCNQ5	0.00954	0.1493	0.763	0.054
gins3	NM_001002874.1	GINS3	0.1249	0.44258	0.763	0.3
prickle1a	NM_183342.2, XM_005174210.2	PRICKLE1	0.00417	0.10329	0.763	0.099
LOC103909035	XM_009292989.1, XM_009292990.1, XM_009292991.1, XM_009292992.1, XM_009292993.1, XM_009292994.1, XM_009292996.1, XM_009292997.1, XM_009292998.1, XM_009292999.1, XM_009293000.1, XM_009293001.1, XM_009293002.1, XM_009293003.1, XM_009293004.1, XM_009293005.1, XM_009293007.1, XM_009293008.1, XM_009293009.1, XM_009293010.1, XM_009293011.1, XM_009293012.1, XM_009293013.1, XM_009293014.1, XM_009293015.1,…	NA	0.02059	0.20605	0.763	0.026
LOC100003182	XM_001342767.6	NA	0.1751	0.50801	0.763	0.281
pfkmb	NM_001089417.1, XM_009302553.1	PFKM	0.1404	0.46458	0.764	0.006
tpm4b	NM_199675.1, XM_005168448.2	TPM3	0.00117	0.06258	0.764	0.001
cnnm1	XM_009307534.1, XM_009307535.1, XM_009307536.1	NA	0.06605	0.34083	0.764	0.23
cryba1a	NM_001002410.1, XM_005157649.2	CRYBA1	0.68741	0.8592	0.764	0.395
zgc:162707	NM_001089454.1, XM_009304502.1	C3orf70	0.26827	0.58865	0.764	0.153
LOC794400	NM_001201337.1	NA	0.29683	0.60969	0.764	0.325
LOC567317	rna14218	NA	0.01569	0.18334	0.764	0.033
katna1	NM_001020604.1, XM_009294662.1	KATNA1	0.08452	0.37546	0.764	0.034
pdzd2	XM_003198650.3, XM_005165394.2, XM_005165395.2, XM_009301708.1	PDZD2	0.01186	0.16197	0.764	0.053
slc13a5a	NM_001142566.1, XM_005161432.2	SLC13A5	0.21113	0.53888	0.764	0.085
adcy6a	XM_001922714.4	ADCY6	0.11944	0.43453	0.764	0.187
mxd1	XM_693515.4	MXD1	0.18435	0.51421	0.764	0.097
plekha5	XM_005164474.2, XM_005164479.2, XM_009299998.1, XM_009299999.1, XM_009300000.1, XM_009300001.1, XM_009300002.1, XM_009300003.1, XM_009300004.1, XM_009300005.1, XM_009300006.1, XM_009300008.1, XM_009300009.1, XM_009300010.1, XM_009300011.1, XM_009300012.1, XM_690591.6	PLEKHA5	0.04572	0.29357	0.764	0.165
si:ch211-236l14.4	XM_002666854.4, XM_009298052.1	NA	0.03066	0.24409	0.764	0.044
tcap	XM_679011.6	TCAP	0.40531	0.68894	0.764	0.412
spon1a	NM_131515.1	SPON1	0.04934	0.30194	0.764	0.111
kcnj6	XM_005172575.2	NA	0.09371	0.39259	0.764	0.231
fam124b	XM_009291410.1, XM_696179.6	FAM124B	0.09057	0.38751	0.765	0.036
spata5	XM_002663196.3	NA	0.05472	0.31635	0.765	0.127
rfwd3	XM_002666962.2	RFWD3	0.00295	0.09173	0.765	0.055
prmt3	NM_001017655.1, XM_005168816.2, XM_009302968.1	PRMT3	0.05693	0.32176	0.765	0.176
fcho1	XM_009303910.1, XM_009303911.1	FCHO1	0.07504	0.35932	0.765	0.092
ercc6l	NM_001100093.2, XM_009301276.1, XM_009301277.1	ERCC6L	0.15981	0.49057	0.765	0.235
otpa	NM_001128703.1, XM_005170249.2	OTP	0.45052	0.72131	0.765	0.259
bai1a	XM_009292551.1, XM_009292552.1, XM_009292553.1, XM_009292554.1, XM_009292555.1, XM_009292556.1, XM_009292557.1, XM_009292559.1, XM_009292560.1, XM_009292561.1, XM_009292562.1	NA	0.25875	0.58108	0.765	0.124
igf1rb	NM_152969.1	IGF1R	0.0049	0.111	0.765	0.01
LOC568392	XM_009303475.1, XM_691716.6, rna25331, rna25332, rna25334	NA	0.3596	0.65825	0.765	0.155
LOC101883981	rna15094	NA	0.48475	0.74324	0.765	0.254
dclk2	NM_001135121.1, NM_001145787.1, NM_001145788.1, NM_001145789.1, XM_009292593.1, XM_009292595.1, rna1310, rna1313	NA	0.01408	0.17516	0.765	0.032
zgc:153234	NM_001045344.1	NA	0.05038	0.30484	0.765	0.019
si:ch73-46j18.5	rna30608	NA	0.17865	0.5124	0.765	0.027
blm	XM_696265.5	BLM	0.10142	0.40588	0.765	0.231
sgk494b	XM_003200895.3, XM_009295641.1	SGK494	0.09292	0.39089	0.765	0.125
cx43	NM_131038.1	GJA1	0.03267	0.25122	0.765	0.078
palm2	NM_001204256.1, XM_009305087.1	PALM2	0.26489	0.58605	0.765	0.002
LOC100537960	XM_005170769.2	NA	0.4587	0.72516	0.765	0.016
glg1b	NM_001045395.1, XM_009293381.1	GLG1	0.12024	0.43536	0.765	0.057
adck4	XM_001336274.6	COQ8B	0.01291	0.16727	0.765	0.016
c7a	XM_009304071.1, XM_685854.7	C7	0.06459	0.3377	0.765	0.13
mybpc1	NM_001007322.1, XM_005164737.2, XM_005164738.2, XM_005164739.2, XM_009300265.1, XM_009300266.1, XM_009300267.1, XM_009300268.1, XM_009300269.1, XM_009300270.1, XM_009300271.1, XM_009300272.1, XM_009300273.1, XM_009300274.1, XM_009300275.1, XM_009300276.1	MYBPC1	0.0126	0.16569	0.765	0.057
eps8	NM_200242.1, XM_005168496.2, XM_009299913.1, XM_009299914.1, XM_009299915.1, XM_009299916.1, XM_009299917.1, XM_009299918.1, XM_009299919.1, XM_009299920.1, XM_009299921.1, XM_009299922.1, XM_009299923.1, XM_009299924.1	NA	0.01951	0.2025	0.765	0.139
zgc:172067	NM_001111248.1, XM_005167805.1, XM_009304811.1	NA	0.11884	0.43377	0.765	0.246
sept5b	NM_001003782.2	SEPT5	0.33803	0.64075	0.765	0.158
sept7b	NM_001077743.1, NM_001126450.1, XM_005163083.2, XM_005163084.2	SEPT7	0.01791	0.19497	0.766	0.126
slc36a4	XM_002664695.4, XM_005157799.2	SLC36A4	0.0279	0.23519	0.766	0.064
hspa4a	NM_214716.1	HSPA4	0.07969	0.36763	0.766	0.104
tnc	NM_130907.1	TNC	0.02893	0.23888	0.766	0.111
LOC100334018	XM_002663008.4	NA	0.08905	0.38375	0.766	0.115
myrip	XM_009297315.1, XM_690337.6	MYRIP	0.22392	0.54827	0.766	0.192
cd99l2	NM_194369.1, XM_005172250.2, XM_005172251.2, XM_005172252.2, XM_005172253.2, XM_009303028.1, XM_009303029.1, XM_009303030.1, XM_009303031.1	CD99L2	0.07964	0.36763	0.766	0.125
si:ch211-14c7.2	XM_005159264.2, XM_005159265.2, XM_005159266.2, XM_005159267.2, XM_005159268.2, XM_005159269.2, XM_005159270.2, XM_005159271.2, XM_005159272.2, XM_005159273.2, XM_009293863.1, XM_009293864.1, XM_009293865.1, XM_009293866.1, XM_009293867.1, XM_009293868.1, XM_009293869.1, XM_009293870.1, XM_009293871.1, XM_009293872.1, XM_009293873.1, XM_009293874.1, XM_009293875.1, XM_009293876.1, XM_009293877.1,…	NA	0.01104	0.15747	0.766	0.017
snrpb	NM_205667.1	SNRPN	0.05705	0.32176	0.766	0.153
rbks	NM_001002117.1, XM_005158864.2, XM_009293233.1	RBKS	0.13361	0.45538	0.766	0.133
asns	NM_201163.2	ASNS	0.20893	0.53715	0.766	0.314
ch25hl1.1	NM_001017865.1	NA	0.22465	0.54869	0.766	0.078
tsc22d1	NM_212745.1, XM_005167953.2, XM_005167954.2	TSC22D1	0.01499	0.18114	0.766	0.072
auh	NM_001003576.2	AUH	0.01852	0.19756	0.766	0.028
si:ch211-152c2.3	rna8374	NA	0.07428	0.35817	0.766	0.16
actc1b	NM_131591.1	NA	0.03996	0.27525	0.766	0.154
tgm2b-2	NM_212656.2-2	NA	0.00822	0.13843	0.766	0.028
prim1	NM_201448.1	PRIM1	0.29671	0.60963	0.766	0.386
si:dkey-253d23.11	XM_009296120.1	NA	0.08813	0.38205	0.766	0.01
pfkpb	XM_005163561.2, XM_005163562.2, XM_005163563.2, XM_009298846.1, XM_684822.6	PFKP	0.11936	0.43453	0.766	0.017
ugt5f1	NM_001177500.1	NA	0.05384	0.31437	0.767	0.158
mdfi	XM_003199484.3, XM_009305998.1	NA	0.18492	0.51435	0.767	0.265
LOC101886753	XM_005167086.2	NA	0.07204	0.35288	0.767	0.024
cacna1ba	NM_001114548.1, XM_009301492.1, XM_009301493.1, XM_009301494.1, XM_009301495.1, XM_009301496.1, XM_009301497.1, XM_009301498.1, XM_009301499.1, XM_009301500.1, XM_009301501.1, XM_009301503.1, XM_009301504.1, XM_009301505.1, XM_009301506.1, XM_009301507.1	CACNA1B	0.14717	0.47388	0.767	0.061
comtb	NM_001083843.1, XM_009306038.1	COMT	0.05291	0.3115	0.767	0.223
fbxo32	NM_200917.1	FBXO32	0.51274	0.75915	0.767	0.777
ryr2	XM_003199664.3	NA	0.27383	0.5911	0.767	0.204
hyal6	NM_001080671.1	NA	0.2212	0.54643	0.767	0.253
mat2ab	NM_001014296.1	MAT2A	0.6085	0.81771	0.767	0.58
pcna	NM_131404.2	PCNA	0.29494	0.60819	0.767	0.403
acd	NM_001130793.1, XM_005168914.2	NA	0.15085	0.47946	0.767	0.179
tmem65	NM_001128812.1	TMEM65	0.026	0.22838	0.767	0.084
sox1b	NM_001037662.1	SOX1	0.32416	0.63088	0.767	0.107
LOC103911589	XM_009304382.1	NA	0.05133	0.30631	0.767	0.131
hbz	XM_680270.6	NA	0.60308	0.81477	0.767	0.579
zgc:171551	NM_001113638.1	NA	0.07089	0.35072	0.767	0.166
grik4	XM_009291736.1	GRIK4	0.20819	0.53662	0.767	0.161
cenpq	XM_005168014.2	NA	0.39926	0.68434	0.768	0.442
nmrk2	NM_001004618.1, XM_005163641.2	NMRK2	0.38048	0.6723	0.768	0.254
si:ch211-194b1.1	XM_001341758.6, XM_009299232.1, XM_009299233.1, XM_009299234.1	WIZ	0.04275	0.28432	0.768	0.012
camk2b	XM_001338641.5, XM_005155487.2, XM_005155488.2, XM_009305704.1, XM_009305705.1, XM_009305706.1, XM_009305707.1, XM_009305708.1	NA	0.14808	0.4756	0.768	0.2
LOC100537724	rna38808, rna38809, rna38810, rna38811, rna38812, rna38813	NA	0.07259	0.35414	0.768	0.239
ppp1r1c	NM_001002538.2, XM_005167887.2	PPP1R1C	0.02438	0.22274	0.768	0.076
csrp2	NM_200897.1, XM_005164469.2	CSRP2	0.05702	0.32176	0.768	0.044
cdnf	NM_001123281.1	CDNF	0.02456	0.22317	0.768	0.09
sec23a	NM_213465.1	SEC23A	0.001	0.05808	0.768	0.055
LOC100535108	XM_003199665.3	NA	0.14493	0.47025	0.768	0.175
LOC101883517	XM_005173530.2	NA	0.20729	0.53533	0.768	0.158
mycla	NM_212937.1	MYCL	0.051	0.30578	0.768	0.203
edil3b	XM_009305686.1, XM_695583.6	EDIL3	0.03424	0.25611	0.768	0.097
nrn1l	XM_001343605.3	NA	0.06041	0.32746	0.768	0.067
LOC101883690	rna49773	NA	0.02573	0.228	0.768	0.07
rabif	NM_001002511.2, NM_001168213.2, NM_001198741.1	RABIF	0.04991	0.30377	0.768	0.069
LOC103911794	XM_009305703.1	NA	0.2002	0.52817	0.768	0.352
cenph	NM_001113609.1, XM_005166882.2	CENPH	0.36582	0.66252	0.768	0.427
ewsr1b	NM_212630.1, XM_005165107.2, XM_005165108.2, XM_009301286.1, XM_009301287.1	EWSR1	0.06527	0.33872	0.768	0.141
foxk1	NM_199902.1	FOXK1	0.00373	0.0989	0.768	0.034
nefmb	NM_001123280.1	NEFM	0.01732	0.19123	0.769	0.039
si:ch211-284b7.3	NM_001128685.2, XM_005163234.2	C1orf123	0.02996	0.24145	0.769	0.065
LOC100331257	XM_009304297.1	NA	0.13059	0.45005	0.769	0.081
aox3	NM_001278796.1	NA	0.29372	0.60723	0.769	0.085
gipr	XM_005157739.2, XM_009291757.1, XM_009291758.1, rna41264	GIPR	0.06089	0.32868	0.769	0.071
gstp1	NM_131734.3	GSTP1	0.34835	0.64933	0.769	0.4
ezh2	NM_001077279.1	EZH2	0.09006	0.38671	0.769	0.041
loh12cr1	NM_001007052.2, XM_005163008.2	NA	0.02985	0.24104	0.769	0.019
LOC556987	XM_009291771.1	NA	0.39536	0.6827	0.769	0.251
pfas	NM_001045202.1	PFAS	0.08545	0.37734	0.769	0.192
fgf19	NM_001012246.1, XM_005166591.2	FGF19	0.2403	0.5626	0.769	0.016
fryl	NM_001159667.1, XM_005160531.2, XM_005160532.2, XM_005160533.2, XM_005160534.2, XM_005160535.2, XM_005160536.2, XM_005160537.2, XM_005160538.2, XM_009294669.1, XM_009294670.1, XM_009294671.1, XM_009294672.1, XM_009294673.1	FRYL	0.0135	0.17118	0.769	0.076
LOC101884319	XM_005173593.2	NA	0.4537	0.72287	0.769	0.035
otx2	NM_131251.1, XM_005158883.2, XM_009293247.1	NA	0.08768	0.38133	0.769	0.023
tubb5	NM_198818.1, XM_005173471.2	TUBB	0.09644	0.39713	0.77	0.12
si:ch211-126j24.3	NM_001109940.1, XM_005174064.2	NA	0.11168	0.42312	0.77	0.052
si:ch211-171h4.3	XM_690228.5	SBK3	0.10661	0.41519	0.77	0.106
snrpd3	NM_001002081.1	SNRPD3	0.03507	0.25841	0.77	0.127
zgc:65894	NM_199975.1	NA	0.12919	0.44868	0.77	0.216
col9a1b	NM_213264.2	COL9A1	0.20638	0.5346	0.77	0.017
col2a1b	NM_001281478.1	COL2A1	0.01199	0.16232	0.77	0.103
foxo1b	NM_001082857.1	FOXO1	0.12421	0.44165	0.77	0.073
btbd11a	NM_001045002.1, XM_005164649.2, XM_005164650.2, XM_009300161.1	BTBD11	0.04831	0.29957	0.77	0.238
arhgap18	XM_001343565.6, XM_009294520.1	NA	0.22906	0.55248	0.77	0.121
slc6a9	NM_001030073.1, XM_005163494.2, XM_005163495.2, XM_005163496.2, XM_009298616.1	SLC6A9	0.23457	0.55558	0.77	0.224
lenep	XM_002664844.4	NA	0.65062	0.84095	0.77	0.349
ogdha	NM_200779.3, XM_005172468.2, XM_005172469.2, XM_005172470.2, XM_009304244.1	OGDH	0.01691	0.18937	0.77	0.054
nrxn2b-2	NM_001079984.1-2	NA	0.21733	0.54311	0.77	0.203
LOC797355	XM_009300450.1, XM_009300451.1, XM_009300452.1, XM_009300453.1	NA	0.16723	0.49853	0.77	0.112
dctd	NM_001017639.1	DCTD	0.10482	0.41145	0.77	0.214
casp9	NM_001007404.2	CASP9	0.02208	0.21345	0.77	0.009
ulk1a	NM_001130631.1	ULK1	0.07865	0.36566	0.771	0.118
LOC103909359	XM_009294987.1	NA	0.51734	0.76202	0.771	0.444
LOC103909791	rna60403	NA	0.36422	0.66143	0.771	0.185
elp5	NM_001080067.2	ELP5	0.03816	0.27037	0.771	0.234
chad	NM_201063.1	CHAD	0.01824	0.19609	0.771	0.016
im:6898523	XM_687584.7	NA	0.21009	0.53791	0.771	0.313
dhx32a	NM_001202472.1, XM_005169487.2	DHX32	0.18196	0.51295	0.771	0.059
LOC101885784	rna30468	NA	0.04436	0.2897	0.771	0.036
chrna10a	NM_001044804.1, XM_005173395.2	NA	0.21203	0.53906	0.771	0.25
cbln12	NM_001243318.1	NA	0.06464	0.3377	0.771	0.012
LOC100534995	XM_003198973.3	NA	0.02095	0.20735	0.771	0.144
mxra7	XM_003199602.3, XM_009306710.1, XM_009306711.1, XM_009306712.1	MXRA7	0.04576	0.29357	0.771	0.118
si:ch211-219a15.3	NM_001045007.1, XM_005169953.2	NA	0.51116	0.75848	0.772	0.171
LOC799882	XM_005169342.2, XM_009306094.1, XM_009306095.1, XM_009306096.1, XM_009306097.1, XM_009306098.1, XM_009306099.1	NA	0.11778	0.4321	0.772	0.215
myo18ab	XM_009291749.1, XM_009291750.1	MYO18A	0.02801	0.23549	0.772	0.06
fam188a	NM_001077756.1	MINDY3	0.06429	0.33721	0.772	0.197
spoplb	NM_001079969.1	SPOPL	0.00639	0.12477	0.772	0.002
si:zfos-905g2.1	XM_001338211.6	BEND2	0.10016	0.40426	0.772	0.113
nefla	XM_009295370.1	NEFL	0.0904	0.38708	0.772	0.078
ppm1nb	NM_001103117.1, XM_009295323.1	PPM1N	0.21193	0.53905	0.772	0.245
[truncated: 18,706 more rows]
